# Supplementary material for: Re-examination of the APETALA2/Ethylene-Responsive Factor Gene Family in Barley (Hordeum vulgare L.) Indicates a Role in the Regulation of Starch Synthesis
Source: Front Plant Sci. 2021 Dec 1;12:791584. doi: 10.3389/fpls.2021.791584 (PMC8672199; doi:10.3389/fpls.2021.791584)
Supplement: Supplementary file 4 [file Table_1.XLSX]

## Sheet: Sheet1
Table S1 The related information on HvAP2/ERF transcription factors.
	Gene Name		Original_ID(V2.0)	Original_ID(V1.0)	Chr	Start	End	Length(aa)	Molecular weight (average)	Theoretical PI	Confidence
·	HvAP2-1	HvAP2-1	HORVU.MOREX.r2.2HG0148630.1	MLOC_70754.1	chr2H	560248128	560251958	660	69796.4	6	HC1
	HvAP2-2	HvAP2-2	HORVU.MOREX.r2.6HG0492580.1	MLOC_70927.2	chr6H	366699213	366705405	656	69969.9	5.99	HC1
	HvAP2-3	—	HORVU.MOREX.r2.4HG0317370.1	—	chr4H	431620385	431626982	379	41135	7.13	HC2
	HvAP2-4	HvAP2-3	HORVU.MOREX.r2.2HG0169120.1	MLOC_76811.2	chr2H	641303298	641306899	482	51996.2	5.85	HC2
	HvAP2-5	HvAP2-4	HORVU.MOREX.r2.7HG0614120.1	MLOC_51604.1	chr7H	610526042	610528731	468	50428.3	6.01	HC2
	HvAP2-6	—	HORVU.MOREX.r2.3HG0254970.1	—	chr3H	567005835	567010879	700	73464.7	6.56	HC2
	HvAP2-7	—	HORVU.MOREX.r2.4HG0336770.1	—	chr4H	581553812	581557211	525	55998	8.15	HC2
	HvAP2-8	HvAP2-5	HORVU.MOREX.r2.4HG0328410.1	MLOC_10221.2	chr4H	534165225	534168960	635	68184.5	6.47	HC2
	HvAP2-9	HvAP2-6	HORVU.MOREX.r2.5HG0426580.1	MLOC_63425.1	chr5H	544349551	544352956	632	66070.4	6.98	HC2
	HvAP2-10	—	HORVU.MOREX.r2.2HG0127160.1	—	chr2H	371626301	371629375	606	64249.1	7.02	HC1
	HvAP2-11	HvAP2-7	HORVU.MOREX.r2.7HG0579460.1	MLOC_71599.2	chr7H	369535970	369538941	298	32666.6	6.72	HC2
	HvAP2-12	HvAP2-8	HORVU.MOREX.r2.6HG0510020.1	MLOC_76689.5	chr6H	514569975	514574082	375	41092.4	5.3	HC2
	HvAP2-13	HvAP2-9	HORVU.MOREX.r2.5HG0383420.1	MLOC_57845	chr5H	316261072	316265412	424	46311.1	5.63	HC2
	HvAP2-14	—	HORVU.MOREX.r2.5HG0399940.1	—	chr5H	447971045	447974734	393	42684.4	6.39	HC2
	HvAP2-15	—	HORVU.MOREX.r2.4HG0295920.1	—	chr4H	137271246	137273090	326	36143.6	8.08	HC2
	HvAP2-16	HvAP2-17	HORVU.MOREX.r2.6HG0467400.1	MLOC_55677.1	chr6H	87572311	87573177	289	30620.9	6.55	HC2
	HvAP2-17	HvAP2-18	HORVU.MOREX.r2.6HG0467550.1	MLOC_9768	chr6H	88040743	88041843	367	38819.2	9.6	HC2
	HvAP2-18	HvAP2-13	HORVU.MOREX.r2.1HG0009250.1		chr1H	27060504	27064343	254	55952.2	6.63	HC1
	HvAP2-19	HvAP2-11	HORVU.MOREX.r2.7HG0618740.1		chr7H	621978728	621981120	218	46160.6	7.18	HC2
	HvAP2-20	HvAP2-12	HORVU.MOREX.r2.2HG0170380.1		chr2H	645508625	645511315	299	51804	6.65	HC2
	HvAP2-21	—	HORVU.MOREX.r2.6HG0467560.1	—	chr6H	88065979	88067295	436	51804	6.65	HC2
	HvAP2-22	HvAP2-16	HORVU.MOREX.r2.6HG0515690.1	MLOC_8430.1	chr6H	541919431	541921374	313	40068	9.13	HC1
	HvAP2-23	HvAP2-19	HORVU.MOREX.r2.5HG0391600.1	MLOC_55173.1	chr5H	390838457	390839386	310	39805.8	9.53	HC2
	HvAP2-24	—	HORVU.MOREX.r2.1HG0049260.1	—	chr1H	412962116	412963153	346	37161.9	9.78	LC2
	HvAP2-25	—	HORVU.MOREX.r2.5HG0378500.1	—	chr5H	260052555	260052887	111	39805.8	9.53	HC2
	HvAP2-26	—	HORVU.MOREX.r2.6HG0486290.1	—	chr6H	289727924	289728643	240	39805.8	9.53	LC2
	HvAP2-27	—	HORVU.MOREX.r2.5HG0441520.1	—	chr5H	584011507	584012079	191	39805.8	9.53	HC2
	HvAP2-28	—	HORVU.MOREX.r2.7HG0551170.1	—	chr7H	78772337	78772633	99	22108.9	8.86	HC2
	HvAP2-29	—	HORVU.MOREX.r2.6HG0496550.1	—	chr6H	404931648	404932172	175	39805.8	9.53	LC2
	HvAP2-30	—	HORVU.MOREX.r2.7HG0581840.1	—	chr7H	398767657	398768250	198	22107.1	8.61	LC2
	HvAP2-31	—	HORVU.MOREX.r2.3HG0246740.1	—	chr3H	530050164	530051308	233	39805.8	9.53	HC2
	HvAP2-32	—	HORVU.MOREX.r2.1HG0066340.1	—	chr1H	492404773	492406320	407	30250.8	5.03	HC2
	HvAP2-33	—	HORVU.MOREX.r2.7HG0539480.1	—	chr7H	27387139	27390346	418	22108.9	8.86	HC2
	HvDREB-1	HvDREB1.6	HORVU.MOREX.r2.5HG0412770.1	AK375451	chr5H	503987183	503987896	238	25170.2	5.83	HC1
	HvDREB-2	—	HORVU.MOREX.r2.5HG0412800.1	—	chr5H	504139428	504140111	228	23833.2	4.95	HC1
	HvDREB-3	HvDREB1.5	HORVU.MOREX.r2.5HG0412740.1	MLOC_74460.1	chr5H	503619112	503619813	234	24899.2	5.12	HC1
	HvDREB-4	—	HORVU.MOREX.r2.5HG0412780.1	—	chr5H	504027905	504028639	245	25859.8	5.97	HC1
	HvDREB-5	—	HORVU.MOREX.r2.5HG0412810.1	—	chr5H	504171386	504172147	254	26607.4	6.75	HC1
	HvDREB-6	HvDREB1.7	HORVU.MOREX.r2.5HG0412820.1	—	chr5H	504185761	504186642		31005.9	6.92	HC1
	HvDREB-7	—	HORVU.MOREX.r2.5HG0412830.1	—	chr5H	504202748	504203473	242	25569.3	4.89	HC1
	HvDREB-8	HvDREB1.8	HORVU.MOREX.r2.5HG0412840.1	MLOC_63682.1	chr5H	504275101	504275835	245	26049.9	5.18	HC1
	HvDREB-9	HvDREB1.9	HORVU.MOREX.r2.5HG0412730.1	MLOC_44963.1	chr5H	503456288	503456953	222	24577.3	4.97	HC1
	HvDREB-10	—	HORVU.MOREX.r2.5HG0412710.1	—	chr5H	503375514	503376188	225	24892.7	5.3	HC1
	HvDREB-11	HvDREB1.10	HORVU.MOREX.r2.5HG0412750.1	MLOC_59224.1	chr5H	503839909	503840553	215	23389.6	6.96	HC1
	HvDREB-12	HvDREB1.11	HORVU.MOREX.r2.5HG0412720.1	MLOC_54227.2	chr5H	503441103	503441780	226	24549.9	8.4	HC1
	HvDREB-13	HvDREB1.12	HORVU.MOREX.r2.5HG0412700.1	MLOC_41994	chr5H	503365533	503366408	278	29777.2	9.02	HC1
	HvDREB-14	HvDREB1.1	HORVU.MOREX.r2.6HG0500460.1	MLOC_75886.1	chr6H	447507290	447507943	218	23137.8	5.27	HC1
	HvDREB-15	HvDREB1.2	HORVU.MOREX.r2.2HG0154870.1	MLOC_57088.1	chr2H	593047013	593047669	219	23722.7	5.64	HC1
	HvDREB-16	—	HORVU.MOREX.r2.5HG0392960.1	—	chr5H	401703797	401704371	163	17513.4	6.83	HC1
	HvDREB-17	HvDREB1.3	HORVU.MOREX.r2.7HG0533980.1	Morex_contig_61141	chr7H	13842545	13845179	361	38975.9	8.91	LC2
	HvDREB-18	HvDREB1.4	HORVU.MOREX.r2.7HG0533970.1	Morex_contig_61141	chr7H	13836597	13837295	233	24295.8	5.33	HC1
	HvDREB-19	HvDREB4.5	HORVU.MOREX.r2.6HG0500390.1	MLOC_62554.1	chr6H	446676254	446677042	263	27565.6	5.52	HC1
	HvDREB-20	HvDREB4.6	HORVU.MOREX.r2.1HG0040360.1	MLOC_80064.1	chr1H	344999551	345000150	200	21387.8	5.25	HC1
	HvDREB-21	HvDREB4.3	HORVU.MOREX.r2.6HG0498060.1	MLOC_3095.1	chr6H	419587155	419587814	220	22994.5	5.74	HC1
	HvDREB-22	HvDREB4.1	HORVU.MOREX.r2.6HG0498080.1	MLOC_75601.1	chr6H	419820453	419821217	255	26685.1	5.72	HC2
	HvDREB-23	HvDREB4.2	HORVU.MOREX.r2.2HG0157200.1	MLOC_64559.1	chr2H	605631881	605632708	276	28890.9	5.23	HC2
	HvDREB-24	HvDREB5.1	HORVU.MOREX.r2.2HG0170410.1	MLOC_81350.1	chr2H	645931587	645932318	244	25956.2	9.59	HC1
	HvDREB-25	HvDREB5.2	HORVU.MOREX.r2.7HG0544350.1	MLOC_76250	chr7H	44896250	44896798	183	19296.8	10.5	HC2
	HvDREB-26	HvDREB5.3	HORVU.MOREX.r2.4HG0324550.1	MLOC_4713	chr4H	500511946	500512635	230	24134.8	5.68	HC1
	HvDREB-27	HvDREB5.4	HORVU.MOREX.r2.7HG0550410.1	MLOC_70931.1	chr7H	73461464	73462195	244	25134	4.37	HC2
	HvDREB-28	HvDREB5.5	HORVU.MOREX.r2.6HG0513660.1	MLOC_20119.1	chr6H	533894263	533894988	242	25261.8	4.65	HC1
	HvDREB-29	—	HORVU.MOREX.r2.4HG0336360.1	—	chr4H	580385612	580386559	316	33035.9	6.31	HC1
	HvDREB-30	HvDREB6.4	HORVU.MOREX.r2.7HG0552030.1	MLOC_18164.1	chr7H	83390672	83391787	372	39654.6	6.4	HC1
	HvDREB-31	HvDREB6.7	HORVU.MOREX.r2.5HG0394700.1	Morex_contig_39989	chr5H	413829866	413830717	284	30465.8	6.45	HC1
	HvDREB-32	HvDREB6.6	HORVU.MOREX.r2.4HG0333430.1	MLOC_23044.1	chr4H	565733418	565734260	281	30251.1	6.11	HC1
	HvDREB-33	HvDREB6.2	HORVU.MOREX.r2.6HG0495720.1	MLOC_43760.1	chr6H	396721798	396723171	458	49117.1	7.75	HC2
	HvDREB-34	HvDREB6.3	HORVU.MOREX.r2.2HG0151940.1	MLOC_63834.2	chr2H	577014839	577016215	459	49148.2	9.01	HC2
	HvDREB-35	HvDREB6.1	HORVU.MOREX.r2.1HG0074540.1	MLOC_53577.1	chr1H	510698335	510699225	297	32015.8	9.47	HC1
	HvDREB-36	—	HORVU.MOREX.r2.1HG0057860.1	—	chr1H	459730928	459732749	319	34534.2	5.86	HC2
	HvDREB-37	HvDREB2.1	HORVU.MOREX.r2.6HG0479430.1	MLOC_12747.2	chr6H	191265639	191266365	207	22212	9.62	HC1
	HvDREB-38	HvDREB2.2	HORVU.MOREX.r2.7HG0596820.1	MLOC_59305.1	chr7H	529060345	529061228	228	24160.3	9.3	HC1
	HvDREB-39	HvDREB2.3	HORVU.MOREX.r2.7HG0546580.1	MLOC_55323.1	chr7H	53819278	53819860	164	17781.8	6.29	HC1
	HvDREB-40	HvDREB2.6	HORVU.MOREX.r2.5HG0363560.1	MLOC_7255.1	chr5H	69717083	69718309	409	43809.3	4.48	HC2
	HvDREB-41	HvDREB2.4	HORVU.MOREX.r2.2HG0109000.1	MLOC_69002.1	chr2H	147449018	147449923	302	32384.2	7.61	HC2
	HvDREB-42	HvDREB2.5	HORVU.MOREX.r2.6HG0522560.1	MLOC_18783.1	chr6H	563954208	563955056	283	30031.5	8.48	HC2
	HvDREB-43	HvERF6.3	HORVU.MOREX.r2.6HG0465740.1	MLOC_75047.1	chr6H	71024528	71025178	217	24269.8	4.9	HC2
	HvDREB-44	—	HORVU.MOREX.r2.6HG0508820.1	—	chr6H	506689736	506690239	168	19440.7	9.55	HC2
	HvDREB-45	—	HORVU.MOREX.r2.2HG0168580.1	—	chr2H	640142753	640143354	159	35247.4	5.34	HC1
	HvDREB-46	—	HORVU.MOREX.r2.6HG0518370.1	—	chr6H	551411264	551411889	165	17548.9	8.8	HC1
	HvDREB-47	—	HORVU.MOREX.r2.3HG0202400.1	—	chr3H	95469736	95470401	222	39805.8	9.53	HC1
	HvDREB-48	—	HORVU.MOREX.r2.6HG0515020.1	—	chr6H	539290308	539290970	221	26685.1	5.72	HC1
	HvDREB-49	—	HORVU.MOREX.r2.1HG0052200.1	—	chr1H	431556483	431557034	184	19145.6	8.93	HC2
	HvDREB-50	—	HORVU.MOREX.r2.2HG0140780.1	—	chr2H	499794079	499794606	176	30250.8	5.03	HC1
	HvDREB-51	—	HORVU.MOREX.r2.4HG0287500.1	—	chr4H	54599956	54600516	187	39805.8	9.53	HC1
	HvDREB-52	—	HORVU.MOREX.r2.2HG0154880.1	—	chr2H	593340359	593340949	197	30250.8	5.03	HC1
	HvDREB-53	—	HORVU.MOREX.r2.5HG0423860.1	—	chr5H	535424390	535424962	191	39805.8	9.53	HC1
	HvDREB-54	—	HORVU.MOREX.r2.4HG0344670.1	—	chr4H	611783727	611784428	234	39805.8	9.53	HC1
	HvDREB-55	—	HORVU.MOREX.r2.2HG0157180.1	—	chr2H	605489976	605490614	213	30250.8	5.03	HC2
	HvDREB-56	—	HORVU.MOREX.r2.3HG0202530.1	—	chr3H	97555103	97555861	253	39805.8	9.53	HC2
	HvDREB-57	—	HORVU.MOREX.r2.1HG0046030.1	—	chr1H	388768577	388769407	277	29393.3	4.74	HC1
	HvDREB-58	—	HORVU.MOREX.r2.6HG0498070.1	—	chr6H	419740526	419741182	219	39805.8	9.53	HC1
	HvERF-1	HvERF3.7	HORVU.MOREX.r2.5HG0412480.1	MLOC_77420.1	chr5H	502826550	502827302	251	26579.8	8.36	HC2
	HvERF-2	—	HORVU.MOREX.r2.4HG0342530.1	—	chr4H	604623390	604624019	210	39805.8	9.53	HC2
	HvERF-3	—	HORVU.MOREX.r2.6HG0477910.1	—	chr6H	175116308	175117117	270	39805.8	9.53	HC2
	HvERF-4	—	HORVU.MOREX.r2.6HG0477970.1	—	chr6H	175730081	175730944	288	39805.8	9.53	HC2
	HvERF-5	HvERF3.6	HORVU.MOREX.r2.4HG0275980.1	MLOC_43207.1	chr4H	288745	289725	327	39805.8	9.53	HC2
	HvERF-6	—	HORVU.MOREX.r2.2HG0083140.1	—	chr2H	11147661	11148266	202	30250.8	5.03	HC2
	HvERF-7	—	HORVU.MOREX.r2.2HG0083150.1	—	chr2H	11152622	11153332	237	30250.8	5.03	HC1
	HvERF-8	—	HORVU.MOREX.r2.2HG0161930.1	—	chr2H	621167511	621168284	258	35247.4	5.34	HC2
	HvERF-9	HvERF3.9	HORVU.MOREX.r2.2HG0153890.1	MLOC_80197.1	chr2H	586703711	586704586	292	30250.8	5.03	HC2
	HvERF-10	HvERF3.8	HORVU.MOREX.r2.2HG0118870.1	MLOC_26140.1	chr2H	251752593	251753147	185	30250.8	5.03	HC1
	HvERF-11	—	HORVU.MOREX.r2.1HG0063880.1	—	chr1H	485900728	485901543	272	30250.8	5.03	HC2
	HvERF-12	—	HORVU.MOREX.r2.4HG0276000.1	—	chr4H	315132	315524	131	39805.8	9.53	HC1
	HvERF-13	—	HORVU.MOREX.r2.5HG0362330.1	—	chr5H	61014305	61014682	126	39805.8	9.53	HC1
	HvERF-14	HvERF3.5	HORVU.MOREX.r2.4HG0340050.1	MLOC_238.1	chr4H	595829100	595829471	124	39805.8	9.53	HC1
	HvERF-15		HORVU.MOREX.r2.1HG0030320.1	—	chr1H	244746509	244746880	124	13061.4	5.86	HC1
	HvERF-16	HvERF3.1/HvERF3.2	HORVU.MOREX.r2.2HG0157530.1	MLOC_19269	chr2H	606788074	606788955	294	35247.4	5.34	HC1
	HvERF-17	HvERF3.4	HORVU.MOREX.r2.1HG0045700.1	MLOC_70692.1	chr1H	385892655	385893383	243	26826.3	6.54	HC1
	HvERF-18	—	HORVU.MOREX.r2.6HG0497580.1	—	chr6H	415720535	415721446	304	39805.8	9.53	HC2
	HvERF-19	HvERF3.3	HORVU.MOREX.r2.2HG0157460.1	MLOC_69987.1	chr2H	606628567	606629559	331	35247.4	5.34	HC2
	HvERF-20	—	HORVU.MOREX.r2.2HG0157480.1	—	chr2H	606702971	606703987	339	35247.4	5.34	HC1
	HvERF-21	—	HORVU.MOREX.r2.1HG0072730.1	—	chr1H	506355658	506356530	291	30250.8	5.03	HC2
	HvERF-22	HvERF5.4	HORVU.MOREX.r2.4HG0294410.1	Morex_contig_2666989	chr4H	120845657	120846595	313	39805.8	9.53	HC2
	HvERF-23	HvERF5.2	HORVU.MOREX.r2.5HG0436140.1	MLOC_43145.1	chr5H	569927797	569928807	337	39805.8	9.53	HC2
	HvERF-24	HvERF5.5	HORVU.MOREX.r2.3HG0229430.1	MLOC_10225.1	chr3H	410716220	410717107	296	39805.8	9.53	HC2
	HvERF-25	HvERF5.6	HORVU.MOREX.r2.3HG0205590.1	MLOC_58641.1	chr3H	126572220	126573281	354	39805.8	9.53	HC1
	HvERF-26	—	HORVU.MOREX.r2.7HG0543120.1		chr7H	40156120	40157106	329	22108.9	8.86	HC1
	HvERF-27	HvERF4.9/HvERF4.10	HORVU.MOREX.r2.1HG0061390.1	MLOC_7891.1	chr1H	477785849	477787468	294	30250.8	5.03	HC2
	HvERF-28	HvERF4.7	HORVU.MOREX.r2.5HG0376680.1	MLOC_68290.2	chr5H	237802025	237803716	315	39805.8	9.53	HC2
	HvERF-29	HvERF4.8	HORVU.MOREX.r2.3HG0249690.1	MLOC_77686.1	chr3H	544537392	544539871	381	39805.8	9.53	HC2
	HvERF-30	HvERF4.6	HORVU.MOREX.r2.2HG0135520.1	MLOC_67883.1	chr2H	454294621	454295849	255	30250.8	5.03	HC2
	HvERF-31	HvERF4.5	HORVU.MOREX.r2.7HG0568860.1	MLOC_10878.1	chr7H	215263321	215264612	219	22107.1	8.61	HC2
	HvERF-32	HvERF4.4	HORVU.MOREX.r2.1HG0068220.1	Morex_contig_1591161	chr1H	496769843	496770637	265	30250.8	5.03	HC2
	HvERF-33	HvERF4.3	HORVU.MOREX.r2.1HG0068230.1	MLOC_79001.1	chr1H	496780744	496781523	260	30250.8	5.03	HC2
	HvERF-34	HvERF4.1	HORVU.MOREX.r2.5HG0402970.1	MLOC_67996.1	chr5H	467395763	467396491	243	39805.8	9.53	HC2
	HvERF-35	—	HORVU.MOREX.r2.6HG0512230.1	—	chr6H	527332434	527332997	188	26685.1	5.72	HC2
	HvERF-36	HvERF4.2	HORVU.MOREX.r2.6HG0512250.1	MLOC_34798.1	chr6H	527355396	527356157	254	26685.1	5.72	HC2
	HvERF-37	—	HORVU.MOREX.r2.6HG0512240.1	—	chr6H	527346692	527347465	258	26685.1	5.72	HC2
	HvERF-38	—	HORVU.MOREX.r2.3HG0226310.1	—	chr3H	378933963	378934352	130	39805.8	9.53	HC2
	HvERF-39	—	HORVU.MOREX.r2.5HG0424930.1	—	chr5H	538368003	538368407	135	39805.8	9.53	HC2
	HvERF-40	—	HORVU.MOREX.r2.3HG0269070.1	—	chr3H	609949301	609949675	125	39805.8	9.53	LC2
	HvERF-41	—	HORVU.MOREX.r2.5HG0423270.1	—	chr5H	533493237	533493491	85	39805.8	9.53	LC2
	HvERF-42	—	HORVU.MOREX.r2.2HG0161360.1	—	chr2H	618996641	618997198	186	35247.4	5.34	HC2
	HvERF-43	—	HORVU.MOREX.r2.6HG0483100.1	—	chr6H	239121594	239122058	155	39805.8	9.53	HC2
	HvERF-44	—	HORVU.MOREX.r2.3HG0209450.1	—	chr3H	166933544	166934098	185	39805.8	9.53	HC2
	HvERF-45	—	HORVU.MOREX.r2.5HG0388750.1	—	chr5H	365732566	365733114	183	39805.8	9.53	HC2
	HvERF-46	—	HORVU.MOREX.r2.3HG0201820.1	—	chr3H	89144346	89144930	195	39805.8	9.53	HC2
	HvERF-47	—	HORVU.MOREX.r2.3HG0252920.1	—	chr3H	559730632	559731213	194	39805.8	9.53	HC2
	HvERF-48	—	HORVU.MOREX.r2.7HG0612000.1	—	chr7H	604024693	604025121	143	22107.1	8.61	HC2
	HvERF-49	—	HORVU.MOREX.r2.3HG0236900.1	—	chr3H	471388543	471388986	148	39805.8	9.53	HC2
	HvERF-50	—	HORVU.MOREX.r2.2HG0175930.1	—	chr2H	660602825	660603304	160	35247.4	5.34	HC2
	HvERF-51	—	HORVU.MOREX.r2.7HG0591060.1	—	chr7H	483571846	483572433	196	22107.1	8.61	HC2
	HvERF-52	—	HORVU.MOREX.r2.4HG0278460.1	—	chr4H	7752863	7753438	192	39805.8	9.53	HC2
	HvERF-53	—	HORVU.MOREX.r2.3HG0259410.1	—	chr3H	582513954	582514517	188	39805.8	9.53	HC2
	HvERF-54	—	HORVU.MOREX.r2.4HG0340190.1	—	chr4H	596643306	596643668	121	39805.8	9.53	HC2
	HvERF-55	HvERF2.18	HORVU.MOREX.r2.4HG0337730.1	MLOC_8100.1	chr4H	585453666	585454673	336	39805.8	9.53	HC2
	HvERF-56	HvERF2.11	HORVU.MOREX.r2.5HG0398860.1	MLOC_38561.1	chr5H	441655655	441658260	360	39805.8	9.53	HC1
	HvERF-57	HvERF2.13	HORVU.MOREX.r2.5HG0413180.1	MLOC_39993.1	chr5H	505489168	505489884	206	39805.8	9.53	HC1
	HvERF-58	HvERF2.15/HvERF2.16/HvERF2.17	HORVU.MOREX.r2.4HG0337680.1	AK356313	chr4H	585180861	585181963	329	39805.8	9.53	HC2
	HvERF-59	HvERF2.14	HORVU.MOREX.r2.1HG0048220.1	MLOC_64636.1	chr1H	405951876	405952592	183	19102.4	7.83	HC1
	HvERF-60	HvERF2.12	HORVU.MOREX.r2.2HG0092780.1	MLOC_51143.1	chr2H	40485491	40486414	308	30250.8	5.03	HC2
	HvERF-61	HvERF2.9	HORVU.MOREX.r2.6HG0515640.1	MLOC_1697.2	chr6H	541588554	541593470	316	26685.1	5.72	HC1
	HvERF-62	HvERF2.10	HORVU.MOREX.r2.6HG0515680.1	MLOC_77669.3	chr6H	541812688	541817614	316	35401.3	6.47	HC1
	HvERF-63	HvERF2.8	HORVU.MOREX.r2.6HG0516320.1	MLOC_78827.1	chr6H	543852698	543857540	320	40068	9.13	HC1
	HvERF-64	HvERF2.1	HORVU.MOREX.r2.6HG0499560.1	MLOC_3298.1	chr6H	432493787	432495666	291	39805.8	9.53	HC1
	HvERF-65	HvERF2.2	HORVU.MOREX.r2.6HG0516310.1	MLOC_80875.1	chr6H	543768929	543770904	324	40068	9.13	HC1
	HvERF-66	HvERF2.5	HORVU.MOREX.r2.6HG0510390.1	MLOC_10017.1	chr6H	517616201	517620754	321	26685.1	5.72	HC1
	HvERF-67	HvERF2.4	HORVU.MOREX.r2.7HG0548620.1	MLOC_18529.1	chr7H	62787537	62789273	352	22108.9	8.86	HC1
	HvERF-68	—	HORVU.MOREX.r2.6HG0460820.1	—	chr6H	40700164	40702249	392	39805.8	9.53	HC1
	HvERF-69	HvERF2.3	HORVU.MOREX.r2.6HG0515700.1	MLOC_69925.2	chr6H	542095244	542097945	370	40068	9.13	HC1
	HvERF-70	HvERF2.7	HORVU.MOREX.r2.7HG0596990.1	MLOC_59004.1	chr7H	530571971	530574305	370	22107.1	8.61	HC1
	HvERF-71	HvERF2.6	HORVU.MOREX.r2.7HG0597350.1	MLOC_58276.1	chr7H	533838931	533841088	375	22107.1	8.61	HC1
	HvERF-72	HvERF5.1	HORVU.MOREX.r2.3HG0184280.1	MLOC_69438.1	chr3H	7098338	7099375	346	35247.4	5.34	HC1
	HvERF-73	HvERF6.5	HORVU.MOREX.r2.2HG0158950.1	MLOC_44411.1	chr2H	611788456	611789106	217	35247.4	5.34	HC1
	HvERF-74	HvERF6.4	HORVU.MOREX.r2.6HG0476780.1	MLOC_81382	chr6H	165810202	165810834	211	39805.8	9.53	HC1
	HvERF-75	HvERF1.5	HORVU.MOREX.r2.6HG0489770.1	MLOC_75182.1	chr6H	333641101	333642003	301	39805.8	9.53	HC2
	HvERF-76	—	HORVU.MOREX.r2.2HG0177180.1	—	chr2H	663499456	663500025	190	35247.4	5.34	HC1
	HvERF-77	HvERF1.4	HORVU.MOREX.r2.2HG0135690.1	MLOC_73522.1	chr2H	456273282	456274073	264	30250.8	5.03	HC1
	HvERF-78	—	HORVU.MOREX.r2.2HG0093930.1	—	chr2H	44954211	44955134	308	30250.8	5.03	HC2
	HvERF-79	HvERF6.1/HvERF6.2	HORVU.MOREX.r2.6HG0467870.1	MLOC_73208.9	chr6H	90406787	90407386	200	39805.8	9.53	HC1
	HvERF-80	HvERF1.2	HORVU.MOREX.r2.1HG0055100.1	MLOC_73358.1	chr1H	447606537	447607235	233	23919.7	8.87	HC1
	HvERF-81	HvERF1.1	HORVU.MOREX.r2.3HG0245400.1	MLOC_24530.1	chr3H	523130751	523131476	242	39805.8	9.53	HC1
	HvERF-82	HvERF1.3	HORVU.MOREX.r2.3HG0245410.1	MLOC_66843.1	chr3H	523374232	523374759	176	39805.8	9.53	HC2
	HvERF-83	—	HORVU.MOREX.r2.1HG0055140.1	—	chr1H	448036964	448037542	193	21112.9	10.44	HC2
	HvERF-84	—	HORVU.MOREX.r2.4HG0285980.1	—	chr4H	43183589	43184734	382	39805.8	9.53	HC2
	HvERF-85	—	HORVU.MOREX.r2.5HG0412880.1	—	chr5H	504689789	504690478	230	39805.8	9.53	HC2
	HvRAV-1	HvRAV-1	HORVU.MOREX.r2.3HG0188950.1	MLOC_56567.1	chr3H	17841857	17845827	351	39805.8	9.53	HC1
	HvRAV-2	HvRAV-2	HORVU.MOREX.r2.3HG0188940.1	MLOC_75135.1	chr3H	17784402	17786166	363	39805.8	9.53	HC1
	HvRAV-3	HvRAV-3	HORVU.MOREX.r2.3HG0188920.1	MLOC_7940.1	chr3H	17496009	17498246	366	39805.8	9.53	HC1
	HvRAV-4	HvRAV-4	HORVU.MOREX.r2.3HG0188900.1	MLOC_5512.1	chr3H	17050590	17051552	321	35247.4	5.34	HC1
	HvRAV-5	HvRAV-5	HORVU.MOREX.r2.1HG0068450.1	MLOC_38822.1	chr1H	497104728	497105972	415	30250.8	5.03	HC1
	HvRAV-6	HvRAV-6	HORVU.MOREX.r2.3HG0233650.1	MLOC_44012.1	chr3H	449487644	449488786	381	39805.8	9.53	HC1
	HvRAV-7	—	HORVU.MOREX.r2.4HG0341480.1	—	chr4H	601298294	601299067	258	39805.8	9.53	LC2
	HvRAV-8	—	HORVU.MOREX.r2.4HG0341530.1	—	chr4H	601536592	601537518	309	39805.8	9.53	HC1
	HvRAV-9	—	HORVU.MOREX.r2.1HG0068480.1	—	chr1H	497218618	497219799	153	42143.4	9.6	HC1
