# Supplementary material for: Re-examination of the APETALA2/Ethylene-Responsive Factor Gene Family in Barley (Hordeum vulgare L.) Indicates a Role in the Regulation of Starch Synthesis
Source: Front Plant Sci. 2021 Dec 1;12:791584. doi: 10.3389/fpls.2021.791584 (PMC8672199; doi:10.3389/fpls.2021.791584)
Supplement: Supplementary file 5 [file Table_2.XLSX]

## Sheet: Sheet1
Table 2 The differences between the previous studies and the present study
Family name		Morex V2 accession No.(Our search) / (length/bp)	MIPS/cDNA accession No.(2014) / (length/bp) 1	cDNA Accession No.	Identities of BLAST result in Golden promise genome	Location in Golden promise genome	Presence (+) or absence (-) of AP2 domain	Remarks
ERF SUB family	HvAP2-10	HORVU.MOREX.r2.2HG0127160.1(1818bp)	MLOC_63425.1	—	603/603 (100.00 %)	chr2H:338581795-338581193	+	New
	HvAP2-14	HORVU.MOREX.r2.5HG0399940.1(1179)	MLOC_63425.1	—	624/624 (100.00 %)	chr5H:413232873-413232700	+	New
	HvAP2-15	HORVU.MOREX.r2.4HG0295920.1(978)	MLOC_63425.1	—	416/416 (100.00 %)	chr4H:123524804-123525219(1263)	+	New
	HvAP2-21	HORVU.MOREX.r2.6HG0467560.1(1317)	MLOC_9768.1	—	1317/1317 (100.00 %)	chr6H:70006282-70007598	+	New
	HvAP2-22	HORVU.MOREX.r2.6HG0515690.1(939)	MLOC_8430.1	—	637/679 (93.81 %)	chr6H:391207058 -391206380	+	New
	HvAP2-23	HORVU.MOREX.r2.5HG0391600.1(930)	MLOC_55173.1	—	930/930 (100.00 %)	chr5H:360052864-360051935	+	New
	HvAP2-24	HORVU.MOREX.r2.1HG0049260.1(1038)	MLOC_75601.1	—	1036/1038 (99.81 %)	chr1H:380846149-380845114	+	New
	HvAP2-25	HORVU.MOREX.r2.5HG0378500.1(333)	MLOC_68874.1	—	333/333 (100.00 %)	chr5H:236153359-236153027	+	New
DREB-SUB family	HvAP2-26	HORVU.MOREX.r2.6HG0486290.1(720)	MLOC_68874.1	—	689/727 (94.77 %)	chr2H:585508054-585507328	+	New
	HvAP2-27	HORVU.MOREX.r2.5HG0441520.1(573)	MLOC_68874.1	—	546/596 (91.61 %)	chr1H:308034049-308033454	+	New
	HvAP2-28	HORVU.MOREX.r2.7HG0551170.1(297)	MLOC_68874.1	—	287/297 (96.63 %)	chr7H:64707459-64707163	+	New
	HvAP2-29	HORVU.MOREX.r2.6HG0496550.1(525)	MLOC_68874.1	—	519/526 (98.67 %)	chr6H:365373534-365374059	+	New
	HvAP2-3	HORVU.MOREX.r2.4HG0317370.1(1137)	MLOC_76811.2	—	445/446 (99.78 %)	chr4H:399951606-399952051	+	New
	HvAP2-30	HORVU.MOREX.r2.7HG0581840.1(594)	MLOC_68874.1	—	590/594 (99.33 %)	chr7H:363448155-363448748	+	New
	HvAP2-31	HORVU.MOREX.r2.3HG0246740.1(699)	—	AK355408	524/528 (99.24 %)	chr3H:492622450-492622977	+	New
	HvAP2-32	HORVU.MOREX.r2.1HG0066340.1(1221)	MLOC_63425.1	—	780/780 (100.00 %)	chr1H:450164934-450165713	+	New
	HvAP2-33	HORVU.MOREX.r2.7HG0539480.1(1254)	MLOC_63425.1	—	714/721 (99.03 %)	chr7H:21023730-21023010	+	New
	HvDREB-10	HORVU.MOREX.r2.5HG0412710.1(675)	—	AK374123	674/675 (99.85 %)	chr5H:462364212-462363538	+	New
	HvDREB-16	HORVU.MOREX.r2.5HG0392960.1(489)	—	AK361556	249/250 (99.60 %)	chr5H:370300634 -370300385	+	New
RAV-sub family	HvDREB-2	HORVU.MOREX.r2.5HG0412800.1(684)	—	AK375451	679/684 (99.27 %)	chr5H：462918342-462919025	+	New
	HvDREB-29	HORVU.MOREX.r2.4HG0336360.1(948)	MLOC_66580.1		948/954 (99.37 %)	chr4H:540110879 -540111832	+	New
	HvDREB-36	HORVU.MOREX.r2.1HG0057860.1(957)	—	AK374826	877/877 (100.00 %)	chr1H:422126016-422125140	+	New
ERF SUB family	HvDREB-4	HORVU.MOREX.r2.5HG0412780.1(735)	—	AK375451	730/735 (99.32 %)	chr5H：462750199-462749465	+	New
	HvDREB-43	HORVU.MOREX.r2.6HG0465740.1(651)	MLOC_75047.1	—	650/651 (99.85 %)	chr6H：56365736-56366386	+	New
	HvDREB-43	HORVU.MOREX.r2.6HG0465740.1(651)HvERF6.3	MLOC_75047.1	—	650/651 (99.85 %)	chr6H:56365736-56366386	+	New
	HvDREB-44	HORVU.MOREX.r2.6HG0508820.1(504)	MLOC_68874.1	—	461/502 (91.83 %)	chr1H：3908601-3908100	+	New
	HvDREB-45	HORVU.MOREX.r2.2HG0168580.1(477)	MLOC_6403.2	—	395/397 (99.50 %)	chr2H:584121998-584122394	+	New
	HvDREB-46	HORVU.MOREX.r2.6HG0518370.1(495)	MLOC_6403.2	—	411/412 (99.76 %)	chr6H:497863156-497862745	+	New
	HvDREB-47	HORVU.MOREX.r2.3HG0202400.1(666)	—	AK377012	666/666 (100.00 %)	chr3H:85561000-85560335	+	New
	HvDREB-48	HORVU.MOREX.r2.6HG0515020.1(663)	—	AK361937	658/663 (99.25 %)	chr6H:487496281-487495619	+	New
	HvDREB-49	HORVU.MOREX.r2.1HG0052200.1(552)	—	AK374132	552/552 (100.00 %)	chr1H:397848308-397848859	+	New
	HvDREB-5	HORVU.MOREX.r2.5HG0412810.1(762)	—	AK375451	759/762 (99.61 %)	chr5H：462940725-462939964	+	New
	HvDREB-50	HORVU.MOREX.r2.2HG0140780.1(528)	MLOC_55144.1	—	528/528 (100.00 %)	chr2H:459604688-459604161	+	New
	HvDREB-51	HORVU.MOREX.r2.4HG0287500.1(561)	MLOC_55144.1	—	561/561 (100.00 %)	chr4H:46023738-46024298	+	New
	HvDREB-52	HORVU.MOREX.r2.2HG0154880.1(591)	MLOC_62554.2	—	591/591 (100.00 %)	chr2H:542778162-542777572	+	New
	HvDREB-53	HORVU.MOREX.r2.5HG0423860.1(573)	MLOC_62554.2	—	573/573 (100.00 %)	chr5H:488417271-488416699	+	New
	HvDREB-54	HORVU.MOREX.r2.4HG0344670.1(702)	MLOC_80064.1	—	699/702 (99.57 %)	chr4H:566468950-566468249	+	New
	HvDREB-55	HORVU.MOREX.r2.2HG0157180.1(639)	MLOC_3095.1	—	639/639 (100.00 %)	chr2H:554426374 -554425736	+	New
	HvDREB-56	HORVU.MOREX.r2.3HG0202530.1(759)	MLOC_75601.1	—	759/759 (100.00 %)	chr3H:87505398-87506156	+	New
	HvDREB-57	HORVU.MOREX.r2.1HG0046030.1(831)	MLOC_3095.1	—	831/831 (100.00 %)	chr1H:359026716-359027546	+	New
	HvDREB-58	HORVU.MOREX.r2.6HG0498070.1(657)	MLOC_3095.1	—	657/657 (100.00 %)	chr6H:379055398-379054742	+	New
	HvDREB-7	HORVU.MOREX.r2.5HG0412830.1(726)	MLOC_4956.1	—	720/726 (99.17 %)	chr5H：462977269-462976544	+	New
	HvERF-11	HORVU.MOREX.r2.1HG0063880.1(816)	MLOC_26140.1	—	814/819 (99.39 %)	chr1H:445924313-445925131	+	New
	HvERF-12	HORVU.MOREX.r2.4HG0276000.1(393)	—	AK374570	393/393 (100.00 %)	chrUn:2503143-2503535	+	New
	HvERF-13	HORVU.MOREX.r2.5HG0362330.1(378)	MLOC_69987.1	—	378/378 (100.00 %)	chr5H:51037536-51037159	+	New
	HvERF-15	HORVU.MOREX.r2.1HG0030320.1(372	MLOC_238.1	—	372/372 (100.00 %)	chr1H:224212283-224211912	+	New
	HvERF-18	HORVU.MOREX.r2.6HG0497580.1(912)	MLOC_69987.1	—	910/912 (99.78 %)	chr6H:375572194-375573105	+	New
	HvERF-2	HORVU.MOREX.r2.4HG0342530.1(630)	MLOC_77420.1	—	626/630 (99.37 %)	chr4H:559893602-559894231	+	New
	HvERF-20	HORVU.MOREX.r2.2HG0157480.1(1017)	MLOC_69987.1	—	1014/1017 (99.71 %)	chr2H:555545892-555544877	+	New
	HvERF-21	HORVU.MOREX.r2.1HG0072730.1(873)	MLOC_37607.1	—	872/873 (99.89 %)	chr1H:461976653-461975781	+	New
	HvERF-26	HORVU.MOREX.r2.7HG0543120.1(987)	MLOC_58641.1	—	973/990 (98.28 %)	chr7H:30577760-30578749	+	New
	HvERF-3	HORVU.MOREX.r2.6HG0477910.1(810)	MLOC_77420.1	—	97/122 (79.51 %)	chr3H:486710298-486710415	+	New
	HvERF-35	HORVU.MOREX.r2.6HG0512230.1(564)	—	AK374826	564/564 (100.00 %)	chr6H:478154650-478155213	+	New
	HvERF-37	HORVU.MOREX.r2.6HG0512240.1(774)	—	AK374826	774/774 (100.00 %)	chr6H:478168937 -478169710	+	New
	HvERF-38	HORVU.MOREX.r2.3HG0226310.1(390)	MLOC_40742.1	—	388/390 (99.49 %)	chr3H:351001337-351000948	+	New
	HvERF-39	HORVU.MOREX.r2.5HG0424930.1(405)	MLOC_40742.1	—	405/405 (100.00 %)	chr5H:491048883-491048479	+	New
	HvERF-4	HORVU.MOREX.r2.6HG0477970.1(864)	MLOC_77420.1	—	231/292 (79.11 %)	chr4H:550956617-550956900	+	New
	HvERF-40	HORVU.MOREX.r2.3HG0269070.1(375)	MLOC_40742.1	—	366/375 (97.60 %)	chr3H:560613806-560613432	+	New
	HvERF-41	HORVU.MOREX.r2.5HG0423270.1(255)	MLOC_40742.1	—	239/253 (94.47 %)	chr3H:560613806-560613554	+	New
	HvERF-42	HORVU.MOREX.r2.2HG0161360.1(558)	MLOC_40742.1	—	520/558 (93.19 %)	chr3H:153261772-153261218	+	New
	HvERF-43	HORVU.MOREX.r2.6HG0483100.1(465)	MLOC_40742.1	—	428/464 (92.24 %)	chr2H:566303760-566303297	+	New
	HvERF-44	HORVU.MOREX.r2.3HG0209450.1(555)	MLOC_40742.1	—	555/555 (100.00 %)	chr3H:153261772-153261218	+	New
	HvERF-45	HORVU.MOREX.r2.5HG0388750.1(549)	—	AK375617	549/549 (100.00 %)	chr5H:336848181-336847633	+	New
	HvERF-46	HORVU.MOREX.r2.3HG0201820.1(585)	MLOC_40742.1	—	527/585 (90.09 %)	chr1H:191779569-191780152	+	New
	HvERF-47	HORVU.MOREX.r2.3HG0252920.1(582)	MLOC_40742.1	—	528/581 (90.88 %)	chr1H:191779569-191780142	+	New
	HvERF-48	HORVU.MOREX.r2.7HG0612000.1(429)	MLOC_40742.1	—	429/429 (100.00 %)	chr7H:552538108-552538536	+	New
	HvERF-49	HORVU.MOREX.r2.3HG0236900.1(444)	MLOC_40742.1	—	423/448 (94.42 %)	chr2H:386348845-386349292	+	New
	HvERF-50	HORVU.MOREX.r2.2HG0175930.1(480)	MLOC_40742.1	—	441/479 (92.07 %)	chr1H:191779569-191780046	+	New
	HvERF-51	HORVU.MOREX.r2.7HG0591060.1(588)	MLOC_40742.1	—	532/588 (90.48 %)	chr1H:330775028-330775591	+	New
	HvERF-52	HORVU.MOREX.r2.4HG0278460.1(576)	MLOC_40742.1	—	533/576 (92.53 %)	chr2H:142264186-142263615	+	New
	HvERF-53	HORVU.MOREX.r2.3HG0259410.1(564)	MLOC_40742.1	—	523/564 (92.73 %)	chr3H:378824279-378823725	+	New
	HvERF-54	HORVU.MOREX.r2.4HG0340190.1(363)	MLOC_40742.1	—	363/363 (100.00 %)	chr4H:553122308-553122670	+	New
	HvERF-6	HORVU.MOREX.r2.2HG0083140.1(606)	MLOC_43207.1	—	590/608 (97.04 %)	chr2H:7919620-7920225	+	New
	HvERF-68	HORVU.MOREX.r2.6HG0460820.1(1176)	—	AK251681.1	858/859 (99.88 %)	chr6H:29540390-29541248	+	New
	HvERF-7	HORVU.MOREX.r2.2HG0083150.1(711)	MLOC_43207.1	—	431/516 (83.53 %)	chr2H:7919694-7920195	+	New
	HvERF-76	HORVU.MOREX.r2.2HG0177180.1(570)	—	AK359709	569/570 (99.82 %)	chr2H:604082269-604082838	+	New
	HvERF-78	HORVU.MOREX.r2.2HG0093930.1(924)	MLOC_73522.1	—	919/924 (99.46 %)	chr2H:34386949-34387872	+	New
	HvERF-83	HORVU.MOREX.r2.1HG0055140.1(579)	MLOC_66843.1	—	569/579 (98.27 %)	chr1H:411827067-411827636	+	New
	HvERF-84	HORVU.MOREX.r2.4HG0285980.1(1146)	MLOC_20998.1	—	1146/1146 (100.00 %)	chr4H:35254908-35256053	+	New
	HvERF-85	HORVU.MOREX.r2.5HG0412880.1(690)	MLOC_7255.1	—	685/690 (99.28 %)	chr5H:463357850-463358539	+	New
	HvRAV-7	HORVU.MOREX.r2.4HG0341480.1(774)	MLOC_7940.1	—	770/774 (99.48 %)	chr4H：556997430 -556996657	+	New
	HvRAV-8	HORVU.MOREX.r2.4HG0341530.1(927)	MLOC_63261.1	—	922/927 (99.46 %)	chr4H：557266139-557267065	+	New
	HvRAV-9	HORVU.MOREX.r2.1HG0068480.1(1182)	—	AK371941	1182/1182 (100.00 %)	chr1H：454536168-454537349	+	New
		HORVU.MOREX.r2.4HG0336770.1 (1575)	MLOC_63425.1	—	572/572 (100.00 %)	chr4H:540992596-540993167	+	New
		HORVU.MOREX.r2.3HG0254970.1 (2100)	MLOC_70754.1	—	710/756 (93.92 %)	chr1H:3632600-3631845	+	New
		HORVU.MOREX.r2.1HG0046390.1(1263)	MLOC_7325.1(HvAP2-10)	—	574/575 (99.83 %)	chr1H:361985456-361984882	+	New
		HORVU.MOREX.r2.6HG0482920.1(657)	HvAP2-15	AK364562	184/184 (100.00 %)	chr6:206136542-206136725	+	New
		HORVU.MOREX.r2.UnG0625600.1(732)	MLOC_4956.1	—	732/732 (100.00 %)	chr6H：504966575-504967306	+	New
		HORVU.MOREX.r2.2HG0161930.1 (774)	MLOC_43207.1	—	774/774 (100.00 %)	chr2H:568246909-568247682	+	New
		HORVU.MOREX.r2.3HG0185190.1(630)	—	AK355408	337/358 (94.13 %)	chr1H:298171486-298171843	+	New
		HORVU.MOREX.r2.5HG0429430.1(885)ERF5.3	—	AK366198	873/885 (98.64 %)	chr5H:501273021-501272149	+	New
		HORVU.MOREX.r2.7HG0565460.1(807)	—	AK358823	807/807 (100.00 %)	chr7H:166670153 -166669347	+	New

## Sheet: Sheet2
Table 2 The differences between the previous studies and the present study
Family name		Morex V2 accession No.(Our search) / (length/bp)	MIPS/cDNA accession No.(2014) / (length/bp) 1	cDNA Accession No.	Identities of BLAST result in Golden promise genome	Location in Golden promise genome	Presence (+) or absence (-) of AP2 domain	Remarks
AP2 SUB family	HvAP2-10	HORVU.MOREX.r2.2HG0127160.1(1818bp)	MLOC_63425.1	—	603/603 (100.00 %)	chr2H:338581795-338581193	+	New
	HvAP2-14	HORVU.MOREX.r2.5HG0399940.1(1179)	MLOC_63425.1	—	624/624 (100.00 %)	chr5H:413232873-413232700	+	New
	HvAP2-6	HORVU.MOREX.r2.3HG0254970.1 (2100)	MLOC_70754.1	—	710/756 (93.92 %)	chr1H:3632600-3631845	+	New
	HvAP2-7	HORVU.MOREX.r2.4HG0336770.1 (1575)	MLOC_63425.1	—	572/572 (100.00 %)	chr4H:540992596-540993167	+	New
	HvAP2-15	HORVU.MOREX.r2.4HG0295920.1(978)	MLOC_63425.1	—	416/416 (100.00 %)	chr4H:123524804-123525219(1263)	+	New
	HvAP2-21	HORVU.MOREX.r2.6HG0467560.1(1317)	MLOC_9768.1	—	1317/1317 (100.00 %)	chr6H:70006282-70007598	+	New
	HvAP2-24	HORVU.MOREX.r2.1HG0049260.1(1038)	MLOC_75601.1	—	1036/1038 (99.81 %)	chr1H:380846149-380845114	+	New
	HvAP2-25	HORVU.MOREX.r2.5HG0378500.1(333)	MLOC_68874.1	—	333/333 (100.00 %)	chr5H:236153359-236153027	+	New
	HvAP2-26	HORVU.MOREX.r2.6HG0486290.1(720)	MLOC_68874.1	—	689/727 (94.77 %)	chr2H:585508054-585507328	+	New
	HvAP2-27	HORVU.MOREX.r2.5HG0441520.1(573)	MLOC_68874.1	—	546/596 (91.61 %)	chr1H:308034049-308033454	+	New
	HvAP2-28	HORVU.MOREX.r2.7HG0551170.1(297)	MLOC_68874.1	—	287/297 (96.63 %)	chr7H:64707459-64707163	+	New
	HvAP2-29	HORVU.MOREX.r2.6HG0496550.1(525)	MLOC_68874.1	—	519/526 (98.67 %)	chr6H:365373534-365374059	+	New
	HvAP2-3	HORVU.MOREX.r2.4HG0317370.1(1137)	MLOC_76811.2	—	445/446 (99.78 %)	chr4H:399951606-399952051	+	New
	HvAP2-30	HORVU.MOREX.r2.7HG0581840.1(594)	MLOC_68874.1	—	590/594 (99.33 %)	chr7H:363448155-363448748	+	New
	HvAP2-31	HORVU.MOREX.r2.3HG0246740.1(699)	—	AK355408	524/528 (99.24 %)	chr3H:492622450-492622977	+	New
	HvAP2-32	HORVU.MOREX.r2.1HG0066340.1(1221)	MLOC_63425.1	—	780/780 (100.00 %)	chr1H:450164934-450165713	+	New
	HvAP2-33	HORVU.MOREX.r2.7HG0539480.1(1254)	MLOC_63425.1	—	714/721 (99.03 %)	chr7H:21023730-21023010	+	New
DREB-sub family	HvDREB-10	HORVU.MOREX.r2.5HG0412710.1(675)	—	AK374123	674/675 (99.85 %)	chr5H:462364212-462363538	+	New
	HvDREB-16	HORVU.MOREX.r2.5HG0392960.1(489)	—	AK361556	249/250 (99.60 %)	chr5H:370300634 -370300385	+	New
	HvDREB-2	HORVU.MOREX.r2.5HG0412800.1(684)	—	AK375451	679/684 (99.27 %)	chr5H：462918342-462919025	+	New
	HvDREB-29	HORVU.MOREX.r2.4HG0336360.1(948)	MLOC_66580.1		948/954 (99.37 %)	chr4H:540110879 -540111832	+	New
	HvDREB-36	HORVU.MOREX.r2.1HG0057860.1(957)	—	AK374826	877/877 (100.00 %)	chr1H:422126016-422125140	+	New
	HvDREB-4	HORVU.MOREX.r2.5HG0412780.1(735)	—	AK375451	730/735 (99.32 %)	chr5H：462750199-462749465	+	New
	HvDREB-44	HORVU.MOREX.r2.6HG0508820.1(504)	MLOC_68874.1	—	461/502 (91.83 %)	chr1H：3908601-3908100	+	New
	HvDREB-45	HORVU.MOREX.r2.2HG0168580.1(477)	MLOC_6403.2	—	395/397 (99.50 %)	chr2H:584121998-584122394	+	New
	HvDREB-46	HORVU.MOREX.r2.6HG0518370.1(495)	MLOC_6403.2	—	411/412 (99.76 %)	chr6H:497863156-497862745	+	New
	HvDREB-47	HORVU.MOREX.r2.3HG0202400.1(666)	—	AK377012	666/666 (100.00 %)	chr3H:85561000-85560335	+	New
	HvDREB-48	HORVU.MOREX.r2.6HG0515020.1(663)	—	AK361937	658/663 (99.25 %)	chr6H:487496281-487495619	+	New
	HvDREB-49	HORVU.MOREX.r2.1HG0052200.1(552)	—	AK374132	552/552 (100.00 %)	chr1H:397848308-397848859	+	New
	HvDREB-5	HORVU.MOREX.r2.5HG0412810.1(762)	—	AK375451	759/762 (99.61 %)	chr5H：462940725-462939964	+	New
	HvDREB-50	HORVU.MOREX.r2.2HG0140780.1(528)	MLOC_55144.1	—	528/528 (100.00 %)	chr2H:459604688-459604161	+	New
	HvDREB-51	HORVU.MOREX.r2.4HG0287500.1(561)	MLOC_55144.1	—	561/561 (100.00 %)	chr4H:46023738-46024298	+	New
	HvDREB-52	HORVU.MOREX.r2.2HG0154880.1(591)	MLOC_62554.2	—	591/591 (100.00 %)	chr2H:542778162-542777572	+	New
	HvDREB-53	HORVU.MOREX.r2.5HG0423860.1(573)	MLOC_62554.2	—	573/573 (100.00 %)	chr5H:488417271-488416699	+	New
	HvDREB-54	HORVU.MOREX.r2.4HG0344670.1(702)	MLOC_80064.1	—	699/702 (99.57 %)	chr4H:566468950-566468249	+	New
	HvDREB-55	HORVU.MOREX.r2.2HG0157180.1(639)	MLOC_3095.1	—	639/639 (100.00 %)	chr2H:554426374 -554425736	+	New
	HvDREB-56	HORVU.MOREX.r2.3HG0202530.1(759)	MLOC_75601.1	—	759/759 (100.00 %)	chr3H:87505398-87506156	+	New
	HvDREB-57	HORVU.MOREX.r2.1HG0046030.1(831)	MLOC_3095.1	—	831/831 (100.00 %)	chr1H:359026716-359027546	+	New
	HvDREB-58	HORVU.MOREX.r2.6HG0498070.1(657)	MLOC_3095.1	—	657/657 (100.00 %)	chr6H:379055398-379054742	+	New
	HvDREB-7	HORVU.MOREX.r2.5HG0412830.1(726)	MLOC_4956.1	—	720/726 (99.17 %)	chr5H：462977269-462976544	+	New
ERF-sub family	HvERF-11	HORVU.MOREX.r2.1HG0063880.1(816)	MLOC_26140.1	—	814/819 (99.39 %)	chr1H:445924313-445925131	+	New
	HvERF-12	HORVU.MOREX.r2.4HG0276000.1(393)	—	AK374570	393/393 (100.00 %)	chrUn:2503143-2503535	+	New
	HvERF-13	HORVU.MOREX.r2.5HG0362330.1(378)	MLOC_69987.1	—	378/378 (100.00 %)	chr5H:51037536-51037159	+	New
	HvERF-15	HORVU.MOREX.r2.1HG0030320.1(372	MLOC_238.1	—	372/372 (100.00 %)	chr1H:224212283-224211912	+	New
	HvERF-18	HORVU.MOREX.r2.6HG0497580.1(912)	MLOC_69987.1	—	910/912 (99.78 %)	chr6H:375572194-375573105	+	New
	HvERF-2	HORVU.MOREX.r2.4HG0342530.1(630)	MLOC_77420.1	—	626/630 (99.37 %)	chr4H:559893602-559894231	+	New
	HvERF-20	HORVU.MOREX.r2.2HG0157480.1(1017)	MLOC_69987.1	—	1014/1017 (99.71 %)	chr2H:555545892-555544877	+	New
	HvERF-21	HORVU.MOREX.r2.1HG0072730.1(873)	MLOC_37607.1	—	872/873 (99.89 %)	chr1H:461976653-461975781	+	New
	HvERF-26	HORVU.MOREX.r2.7HG0543120.1(987)	MLOC_58641.1	—	973/990 (98.28 %)	chr7H:30577760-30578749	+	New
	HvERF-3	HORVU.MOREX.r2.6HG0477910.1(810)	MLOC_77420.1	—	97/122 (79.51 %)	chr3H:486710298-486710415	+	New
	HvERF-35	HORVU.MOREX.r2.6HG0512230.1(564)	—	AK374826	564/564 (100.00 %)	chr6H:478154650-478155213	+	New
	HvERF-37	HORVU.MOREX.r2.6HG0512240.1(774)	—	AK374826	774/774 (100.00 %)	chr6H:478168937 -478169710	+	New
	HvERF-38	HORVU.MOREX.r2.3HG0226310.1(390)	MLOC_40742.1	—	388/390 (99.49 %)	chr3H:351001337-351000948	+	New
	HvERF-39	HORVU.MOREX.r2.5HG0424930.1(405)	MLOC_40742.1	—	405/405 (100.00 %)	chr5H:491048883-491048479	+	New
	HvERF-4	HORVU.MOREX.r2.6HG0477970.1(864)	MLOC_77420.1	—	231/292 (79.11 %)	chr4H:550956617-550956900	+	New
	HvERF-40	HORVU.MOREX.r2.3HG0269070.1(375)	MLOC_40742.1	—	366/375 (97.60 %)	chr3H:560613806-560613432	+	New
	HvERF-41	HORVU.MOREX.r2.5HG0423270.1(255)	MLOC_40742.1	—	239/253 (94.47 %)	chr3H:560613806-560613554	+	New
	HvERF-42	HORVU.MOREX.r2.2HG0161360.1(558)	MLOC_40742.1	—	520/558 (93.19 %)	chr3H:153261772-153261218	+	New
	HvERF-43	HORVU.MOREX.r2.6HG0483100.1(465)	MLOC_40742.1	—	428/464 (92.24 %)	chr2H:566303760-566303297	+	New
	HvERF-44	HORVU.MOREX.r2.3HG0209450.1(555)	MLOC_40742.1	—	555/555 (100.00 %)	chr3H:153261772-153261218	+	New
	HvERF-45	HORVU.MOREX.r2.5HG0388750.1(549)	—	AK375617	549/549 (100.00 %)	chr5H:336848181-336847633	+	New
	HvERF-46	HORVU.MOREX.r2.3HG0201820.1(585)	MLOC_40742.1	—	527/585 (90.09 %)	chr1H:191779569-191780152	+	New
	HvERF-47	HORVU.MOREX.r2.3HG0252920.1(582)	MLOC_40742.1	—	528/581 (90.88 %)	chr1H:191779569-191780142	+	New
	HvERF-48	HORVU.MOREX.r2.7HG0612000.1(429)	MLOC_40742.1	—	429/429 (100.00 %)	chr7H:552538108-552538536	+	New
	HvERF-49	HORVU.MOREX.r2.3HG0236900.1(444)	MLOC_40742.1	—	423/448 (94.42 %)	chr2H:386348845-386349292	+	New
	HvERF-50	HORVU.MOREX.r2.2HG0175930.1(480)	MLOC_40742.1	—	441/479 (92.07 %)	chr1H:191779569-191780046	+	New
	HvERF-51	HORVU.MOREX.r2.7HG0591060.1(588)	MLOC_40742.1	—	532/588 (90.48 %)	chr1H:330775028-330775591	+	New
	HvERF-52	HORVU.MOREX.r2.4HG0278460.1(576)	MLOC_40742.1	—	533/576 (92.53 %)	chr2H:142264186-142263615	+	New
	HvERF-53	HORVU.MOREX.r2.3HG0259410.1(564)	MLOC_40742.1	—	523/564 (92.73 %)	chr3H:378824279-378823725	+	New
	HvERF-54	HORVU.MOREX.r2.4HG0340190.1(363)	MLOC_40742.1	—	363/363 (100.00 %)	chr4H:553122308-553122670	+	New
	HvERF-6	HORVU.MOREX.r2.2HG0083140.1(606)	MLOC_43207.1	—	590/608 (97.04 %)	chr2H:7919620-7920225	+	New
	HvERF-68	HORVU.MOREX.r2.6HG0460820.1(1176)	—	AK251681.1	858/859 (99.88 %)	chr6H:29540390-29541248	+	New
	HvERF-7	HORVU.MOREX.r2.2HG0083150.1(711)	MLOC_43207.1	—	431/516 (83.53 %)	chr2H:7919694-7920195	+	New
	HvERF-8	HORVU.MOREX.r2.2HG0161930.1 (774)	MLOC_43207.1	—	774/774 (100.00 %)	chr2H:568246909-568247682	+	New
	HvERF-76	HORVU.MOREX.r2.2HG0177180.1(570)	—	AK359709	569/570 (99.82 %)	chr2H:604082269-604082838	+	New
	HvERF-78	HORVU.MOREX.r2.2HG0093930.1(924)	MLOC_73522.1	—	919/924 (99.46 %)	chr2H:34386949-34387872	+	New
	HvERF-83	HORVU.MOREX.r2.1HG0055140.1(579)	MLOC_66843.1	—	569/579 (98.27 %)	chr1H:411827067-411827636	+	New
	HvERF-84	HORVU.MOREX.r2.4HG0285980.1(1146)	MLOC_20998.1	—	1146/1146 (100.00 %)	chr4H:35254908-35256053	+	New
	HvERF-85	HORVU.MOREX.r2.5HG0412880.1(690)	MLOC_7255.1	—	685/690 (99.28 %)	chr5H:463357850-463358539	+	New
RAV family	HvRAV-7	HORVU.MOREX.r2.4HG0341480.1(774)	MLOC_7940.1	—	770/774 (99.48 %)	chr4H：556997430 -556996657	+	New
	HvRAV-8	HORVU.MOREX.r2.4HG0341530.1(927)	MLOC_63261.1	—	922/927 (99.46 %)	chr4H：557266139-557267065	+	New
	HvRAV-9	HORVU.MOREX.r2.1HG0068480.1(1182)	—	AK371941	1182/1182 (100.00 %)	chr1H：454536168-454537349	+	New

## Sheet: Sheet3
Morex V2 accession No.(Our search) / (length/bp)
HORVU.MOREX.r2.2HG0127160.1	HvAP2-10						1818bp)
HORVU.MOREX.r2.4HG0295920.1	HvAP2-15						978)
HORVU.MOREX.r2.4HG0336770.1							1575)
HORVU.MOREX.r2.5HG0399940.1	HvAP2-14						1179)
HORVU.MOREX.r2.3HG0254970.1							2100)
HORVU.MOREX.r2.4HG0317370.1	HvAP2-3						1137)
HORVU.MOREX.r2.1HG0046390.1							1263)
HORVU.MOREX.r2.6HG0482920.1							657)
HORVU.MOREX.r2.5HG0412830.1	HvDREB-7						726)
HORVU.MOREX.r2.UnG0625600.1							732)
HORVU.MOREX.r2.6HG0465740.1	HvDREB-43						651)
HORVU.MOREX.r2.6HG0508820.1	HvDREB-44						504)
HORVU.MOREX.r2.1HG0057860.1	HvDREB-36						957)
HORVU.MOREX.r2.5HG0412780.1	HvDREB-4						735)
HORVU.MOREX.r2.5HG0412800.1	HvDREB-2						684)
HORVU.MOREX.r2.5HG0412810.1	HvDREB-5						762)
HORVU.MOREX.r2.4HG0336360.1	HvDREB-29						948)
HORVU.MOREX.r2.5HG0392960.1	HvDREB-16						489)
HORVU.MOREX.r2.5HG0412710.1	HvDREB-10						675)
HORVU.MOREX.r2.1HG0068480.1	HvRAV-9						1182)
HORVU.MOREX.r2.4HG0341480.1	HvRAV-7						774)
HORVU.MOREX.r2.4HG0341530.1	HvRAV-8						927)
HORVU.MOREX.r2.5HG0378500.1	HvAP2-25						333)
HORVU.MOREX.r2.5HG0441520.1	HvAP2-27						573)
HORVU.MOREX.r2.6HG0486290.1	HvAP2-26						720)
HORVU.MOREX.r2.6HG0496550.1	HvAP2-29						525)
HORVU.MOREX.r2.7HG0551170.1	HvAP2-28						297)
HORVU.MOREX.r2.7HG0581840.1	HvAP2-30						594)
HORVU.MOREX.r2.1HG0066340.1	HvAP2-32						1221)
HORVU.MOREX.r2.7HG0539480.1	HvAP2-33						1254)
HORVU.MOREX.r2.2HG0168580.1	HvDREB-45						477)
HORVU.MOREX.r2.6HG0518370.1	HvDREB-46						495)
HORVU.MOREX.r2.1HG0046030.1	HvDREB-57						831)
HORVU.MOREX.r2.2HG0157180.1	HvDREB-55						639)
HORVU.MOREX.r2.6HG0498070.1	HvDREB-58						657)
HORVU.MOREX.r2.2HG0157480.1	HvERF-20						1017)
HORVU.MOREX.r2.4HG0342530.1	HvERF-2						630)
HORVU.MOREX.r2.5HG0362330.1	HvERF-13						378)
HORVU.MOREX.r2.6HG0477910.1	HvERF-3						810)
HORVU.MOREX.r2.6HG0477970.1	HvERF-4						864)
HORVU.MOREX.r2.2HG0154880.1	HvDREB-52						591)
HORVU.MOREX.r2.5HG0423860.1	HvDREB-53						573)
HORVU.MOREX.r2.2HG0140780.1	HvDREB-50						528)
HORVU.MOREX.r2.4HG0287500.1	HvDREB-51						561)
HORVU.MOREX.r2.1HG0049260.1	HvAP2-24						1038)
HORVU.MOREX.r2.3HG0202530.1	HvDREB-56						759)
HORVU.MOREX.r2.2HG0083140.1	HvERF-6						606)
HORVU.MOREX.r2.2HG0083150.1	HvERF-7						711)
HORVU.MOREX.r2.2HG0161930.1							774)
HORVU.MOREX.r2.6HG0465740.1	HvDREB-43						651)HvERF6.3
HORVU.MOREX.r2.2HG0161360.1	HvERF-42						558)
HORVU.MOREX.r2.2HG0175930.1	HvERF-50						480)
HORVU.MOREX.r2.3HG0201820.1	HvERF-46						585)
HORVU.MOREX.r2.3HG0209450.1	HvERF-44						555)
HORVU.MOREX.r2.3HG0226310.1	HvERF-38						390)
HORVU.MOREX.r2.3HG0236900.1	HvERF-49						444)
HORVU.MOREX.r2.3HG0252920.1	HvERF-47						582)
HORVU.MOREX.r2.3HG0259410.1	HvERF-53						564)
HORVU.MOREX.r2.3HG0269070.1	HvERF-40						375)
HORVU.MOREX.r2.4HG0278460.1	HvERF-52						576)
HORVU.MOREX.r2.4HG0340190.1	HvERF-54						363)
HORVU.MOREX.r2.5HG0423270.1	HvERF-41						255)
HORVU.MOREX.r2.5HG0424930.1	HvERF-39						405)
HORVU.MOREX.r2.6HG0483100.1	HvERF-43						465)
HORVU.MOREX.r2.7HG0591060.1	HvERF-51						588)
HORVU.MOREX.r2.7HG0612000.1	HvERF-48						429)
HORVU.MOREX.r2.6HG0512230.1	HvERF-35						564)
HORVU.MOREX.r2.6HG0512240.1	HvERF-37						774)
HORVU.MOREX.r2.3HG0185190.1							630)
HORVU.MOREX.r2.3HG0246740.1	HvAP2-31						699)
HORVU.MOREX.r2.5HG0429430.1							885)ERF5.3
HORVU.MOREX.r2.5HG0391600.1	HvAP2-23						930)
HORVU.MOREX.r2.6HG0515690.1	HvAP2-22						939)
HORVU.MOREX.r2.1HG0030320.1	HvERF-15						372
HORVU.MOREX.r2.1HG0052200.1	HvDREB-49						552)
HORVU.MOREX.r2.1HG0055140.1	HvERF-83						579)
HORVU.MOREX.r2.1HG0063880.1	HvERF-11						816)
HORVU.MOREX.r2.1HG0072730.1	HvERF-21						873)
HORVU.MOREX.r2.2HG0093930.1	HvERF-78						924)
HORVU.MOREX.r2.2HG0177180.1	HvERF-76						570)
HORVU.MOREX.r2.3HG0202400.1	HvDREB-47						666)
HORVU.MOREX.r2.4HG0276000.1	HvERF-12						393)
HORVU.MOREX.r2.4HG0285980.1	HvERF-84						1146)
HORVU.MOREX.r2.4HG0344670.1	HvDREB-54						702)
HORVU.MOREX.r2.5HG0388750.1	HvERF-45						549)
HORVU.MOREX.r2.5HG0412880.1	HvERF-85						690)
HORVU.MOREX.r2.6HG0460820.1	HvERF-68						1176)
HORVU.MOREX.r2.6HG0467560.1	HvAP2-21						1317)
HORVU.MOREX.r2.6HG0497580.1	HvERF-18						912)
HORVU.MOREX.r2.6HG0515020.1	HvDREB-48						663)
HORVU.MOREX.r2.7HG0543120.1	HvERF-26						987)
HORVU.MOREX.r2.7HG0565460.1							807)

## Sheet: Sheet4
Gene Name	Original_ID(V2.0)
HvAP2-1	HORVU.MOREX.r2.2HG0148630.1
HvAP2-2	HORVU.MOREX.r2.6HG0492580.1
HvAP2-3	HORVU.MOREX.r2.4HG0317370.1
HvAP2-4	HORVU.MOREX.r2.2HG0169120.1
HvAP2-5	HORVU.MOREX.r2.7HG0614120.1
HvAP2-6	HORVU.MOREX.r2.3HG0254970.1
HvAP2-7	HORVU.MOREX.r2.4HG0336770.1
HvAP2-8	HORVU.MOREX.r2.4HG0328410.1
HvAP2-9	HORVU.MOREX.r2.5HG0426580.1
HvAP2-10	HORVU.MOREX.r2.2HG0127160.1
HvAP2-11	HORVU.MOREX.r2.7HG0579460.1
HvAP2-12	HORVU.MOREX.r2.6HG0510020.1
HvAP2-13	HORVU.MOREX.r2.5HG0383420.1
HvAP2-14	HORVU.MOREX.r2.5HG0399940.1
HvAP2-15	HORVU.MOREX.r2.4HG0295920.1
HvAP2-16	HORVU.MOREX.r2.6HG0467400.1
HvAP2-17	HORVU.MOREX.r2.6HG0467550.1
HvAP2-18	HORVU.MOREX.r2.1HG0009250.1
HvAP2-19	HORVU.MOREX.r2.7HG0618740.1
HvAP2-20	HORVU.MOREX.r2.2HG0170380.1
HvAP2-21	HORVU.MOREX.r2.6HG0467560.1
HvAP2-22	HORVU.MOREX.r2.6HG0515690.1
HvAP2-23	HORVU.MOREX.r2.5HG0391600.1
HvAP2-24	HORVU.MOREX.r2.1HG0049260.1
HvAP2-25	HORVU.MOREX.r2.5HG0378500.1
HvAP2-26	HORVU.MOREX.r2.6HG0486290.1
HvAP2-27	HORVU.MOREX.r2.5HG0441520.1
HvAP2-28	HORVU.MOREX.r2.7HG0551170.1
HvAP2-29	HORVU.MOREX.r2.6HG0496550.1
HvAP2-30	HORVU.MOREX.r2.7HG0581840.1
HvAP2-31	HORVU.MOREX.r2.3HG0246740.1
HvAP2-32	HORVU.MOREX.r2.1HG0066340.1
HvAP2-33	HORVU.MOREX.r2.7HG0539480.1
HvDREB-1	HORVU.MOREX.r2.5HG0412770.1
HvDREB-2	HORVU.MOREX.r2.5HG0412800.1
HvDREB-3	HORVU.MOREX.r2.5HG0412740.1
HvDREB-4	HORVU.MOREX.r2.5HG0412780.1
HvDREB-5	HORVU.MOREX.r2.5HG0412810.1
HvDREB-6	HORVU.MOREX.r2.5HG0412820.1
HvDREB-7	HORVU.MOREX.r2.5HG0412830.1
HvDREB-8	HORVU.MOREX.r2.5HG0412840.1
HvDREB-9	HORVU.MOREX.r2.5HG0412730.1
HvDREB-10	HORVU.MOREX.r2.5HG0412710.1
HvDREB-11	HORVU.MOREX.r2.5HG0412750.1
HvDREB-12	HORVU.MOREX.r2.5HG0412720.1
HvDREB-13	HORVU.MOREX.r2.5HG0412700.1
HvDREB-14	HORVU.MOREX.r2.6HG0500460.1
HvDREB-15	HORVU.MOREX.r2.2HG0154870.1
HvDREB-16	HORVU.MOREX.r2.5HG0392960.1
HvDREB-17	HORVU.MOREX.r2.7HG0533980.1
HvDREB-18	HORVU.MOREX.r2.7HG0533970.1
HvDREB-19	HORVU.MOREX.r2.6HG0500390.1
HvDREB-20	HORVU.MOREX.r2.1HG0040360.1
HvDREB-21	HORVU.MOREX.r2.6HG0498060.1
HvDREB-22	HORVU.MOREX.r2.6HG0498080.1
HvDREB-23	HORVU.MOREX.r2.2HG0157200.1
HvDREB-24	HORVU.MOREX.r2.2HG0170410.1
HvDREB-25	HORVU.MOREX.r2.7HG0544350.1
HvDREB-26	HORVU.MOREX.r2.4HG0324550.1
HvDREB-27	HORVU.MOREX.r2.7HG0550410.1
HvDREB-28	HORVU.MOREX.r2.6HG0513660.1
HvDREB-29	HORVU.MOREX.r2.4HG0336360.1
HvDREB-30	HORVU.MOREX.r2.7HG0552030.1
HvDREB-31	HORVU.MOREX.r2.5HG0394700.1
HvDREB-32	HORVU.MOREX.r2.4HG0333430.1
HvDREB-33	HORVU.MOREX.r2.6HG0495720.1
HvDREB-34	HORVU.MOREX.r2.2HG0151940.1
HvDREB-35	HORVU.MOREX.r2.1HG0074540.1
HvDREB-36	HORVU.MOREX.r2.1HG0057860.1
HvDREB-37	HORVU.MOREX.r2.6HG0479430.1
HvDREB-38	HORVU.MOREX.r2.7HG0596820.1
HvDREB-39	HORVU.MOREX.r2.7HG0546580.1
HvDREB-40	HORVU.MOREX.r2.5HG0363560.1
HvDREB-41	HORVU.MOREX.r2.2HG0109000.1
HvDREB-42	HORVU.MOREX.r2.6HG0522560.1
HvDREB-43	HORVU.MOREX.r2.6HG0465740.1
HvDREB-44	HORVU.MOREX.r2.6HG0508820.1
HvDREB-45	HORVU.MOREX.r2.2HG0168580.1
HvDREB-46	HORVU.MOREX.r2.6HG0518370.1
HvDREB-47	HORVU.MOREX.r2.3HG0202400.1
HvDREB-48	HORVU.MOREX.r2.6HG0515020.1
HvDREB-49	HORVU.MOREX.r2.1HG0052200.1
HvDREB-50	HORVU.MOREX.r2.2HG0140780.1
HvDREB-51	HORVU.MOREX.r2.4HG0287500.1
HvDREB-52	HORVU.MOREX.r2.2HG0154880.1
HvDREB-53	HORVU.MOREX.r2.5HG0423860.1
HvDREB-54	HORVU.MOREX.r2.4HG0344670.1
HvDREB-55	HORVU.MOREX.r2.2HG0157180.1
HvDREB-56	HORVU.MOREX.r2.3HG0202530.1
HvDREB-57	HORVU.MOREX.r2.1HG0046030.1
HvDREB-58	HORVU.MOREX.r2.6HG0498070.1
HvERF-1	HORVU.MOREX.r2.5HG0412480.1
HvERF-2	HORVU.MOREX.r2.4HG0342530.1
HvERF-3	HORVU.MOREX.r2.6HG0477910.1
HvERF-4	HORVU.MOREX.r2.6HG0477970.1
HvERF-5	HORVU.MOREX.r2.4HG0275980.1
HvERF-6	HORVU.MOREX.r2.2HG0083140.1
HvERF-7	HORVU.MOREX.r2.2HG0083150.1
HvERF-8	HORVU.MOREX.r2.2HG0161930.1
HvERF-9	HORVU.MOREX.r2.2HG0153890.1
HvERF-10	HORVU.MOREX.r2.2HG0118870.1
HvERF-11	HORVU.MOREX.r2.1HG0063880.1
HvERF-12	HORVU.MOREX.r2.4HG0276000.1
HvERF-13	HORVU.MOREX.r2.5HG0362330.1
HvERF-14	HORVU.MOREX.r2.4HG0340050.1
HvERF-15	HORVU.MOREX.r2.1HG0030320.1
HvERF-16	HORVU.MOREX.r2.2HG0157530.1
HvERF-17	HORVU.MOREX.r2.1HG0045700.1
HvERF-18	HORVU.MOREX.r2.6HG0497580.1
HvERF-19	HORVU.MOREX.r2.2HG0157460.1
HvERF-20	HORVU.MOREX.r2.2HG0157480.1
HvERF-21	HORVU.MOREX.r2.1HG0072730.1
HvERF-22	HORVU.MOREX.r2.4HG0294410.1
HvERF-23	HORVU.MOREX.r2.5HG0436140.1
HvERF-24	HORVU.MOREX.r2.3HG0229430.1
HvERF-25	HORVU.MOREX.r2.3HG0205590.1
HvERF-26	HORVU.MOREX.r2.7HG0543120.1
HvERF-27	HORVU.MOREX.r2.1HG0061390.1
HvERF-28	HORVU.MOREX.r2.5HG0376680.1
HvERF-29	HORVU.MOREX.r2.3HG0249690.1
HvERF-30	HORVU.MOREX.r2.2HG0135520.1
HvERF-31	HORVU.MOREX.r2.7HG0568860.1
HvERF-32	HORVU.MOREX.r2.1HG0068220.1
HvERF-33	HORVU.MOREX.r2.1HG0068230.1
HvERF-34	HORVU.MOREX.r2.5HG0402970.1
HvERF-35	HORVU.MOREX.r2.6HG0512230.1
HvERF-36	HORVU.MOREX.r2.6HG0512250.1
HvERF-37	HORVU.MOREX.r2.6HG0512240.1
HvERF-38	HORVU.MOREX.r2.3HG0226310.1
HvERF-39	HORVU.MOREX.r2.5HG0424930.1
HvERF-40	HORVU.MOREX.r2.3HG0269070.1
HvERF-41	HORVU.MOREX.r2.5HG0423270.1
HvERF-42	HORVU.MOREX.r2.2HG0161360.1
HvERF-43	HORVU.MOREX.r2.6HG0483100.1
HvERF-44	HORVU.MOREX.r2.3HG0209450.1
HvERF-45	HORVU.MOREX.r2.5HG0388750.1
HvERF-46	HORVU.MOREX.r2.3HG0201820.1
HvERF-47	HORVU.MOREX.r2.3HG0252920.1
HvERF-48	HORVU.MOREX.r2.7HG0612000.1
HvERF-49	HORVU.MOREX.r2.3HG0236900.1
HvERF-50	HORVU.MOREX.r2.2HG0175930.1
HvERF-51	HORVU.MOREX.r2.7HG0591060.1
HvERF-52	HORVU.MOREX.r2.4HG0278460.1
HvERF-53	HORVU.MOREX.r2.3HG0259410.1
HvERF-54	HORVU.MOREX.r2.4HG0340190.1
HvERF-55	HORVU.MOREX.r2.4HG0337730.1
HvERF-56	HORVU.MOREX.r2.5HG0398860.1
HvERF-57	HORVU.MOREX.r2.5HG0413180.1
HvERF-58	HORVU.MOREX.r2.4HG0337680.1
HvERF-59	HORVU.MOREX.r2.1HG0048220.1
HvERF-60	HORVU.MOREX.r2.2HG0092780.1
HvERF-61	HORVU.MOREX.r2.6HG0515640.1
HvERF-62	HORVU.MOREX.r2.6HG0515680.1
HvERF-63	HORVU.MOREX.r2.6HG0516320.1
HvERF-64	HORVU.MOREX.r2.6HG0499560.1
HvERF-65	HORVU.MOREX.r2.6HG0516310.1
HvERF-66	HORVU.MOREX.r2.6HG0510390.1
HvERF-67	HORVU.MOREX.r2.7HG0548620.1
HvERF-68	HORVU.MOREX.r2.6HG0460820.1
HvERF-69	HORVU.MOREX.r2.6HG0515700.1
HvERF-70	HORVU.MOREX.r2.7HG0596990.1
HvERF-71	HORVU.MOREX.r2.7HG0597350.1
HvERF-72	HORVU.MOREX.r2.3HG0184280.1
HvERF-73	HORVU.MOREX.r2.2HG0158950.1
HvERF-74	HORVU.MOREX.r2.6HG0476780.1
HvERF-75	HORVU.MOREX.r2.6HG0489770.1
HvERF-76	HORVU.MOREX.r2.2HG0177180.1
HvERF-77	HORVU.MOREX.r2.2HG0135690.1
HvERF-78	HORVU.MOREX.r2.2HG0093930.1
HvERF-79	HORVU.MOREX.r2.6HG0467870.1
HvERF-80	HORVU.MOREX.r2.1HG0055100.1
HvERF-81	HORVU.MOREX.r2.3HG0245400.1
HvERF-82	HORVU.MOREX.r2.3HG0245410.1
HvERF-83	HORVU.MOREX.r2.1HG0055140.1
HvERF-84	HORVU.MOREX.r2.4HG0285980.1
HvERF-85	HORVU.MOREX.r2.5HG0412880.1
HvRAV-1	HORVU.MOREX.r2.3HG0188950.1
HvRAV-2	HORVU.MOREX.r2.3HG0188940.1
HvRAV-3	HORVU.MOREX.r2.3HG0188920.1
HvRAV-4	HORVU.MOREX.r2.3HG0188900.1
HvRAV-5	HORVU.MOREX.r2.1HG0068450.1
HvRAV-6	HORVU.MOREX.r2.3HG0233650.1
HvRAV-7	HORVU.MOREX.r2.4HG0341480.1
HvRAV-8	HORVU.MOREX.r2.4HG0341530.1
HvRAV-9	HORVU.MOREX.r2.1HG0068480.1
