# Supplementary material for: Re-examination of the APETALA2/Ethylene-Responsive Factor Gene Family in Barley (Hordeum vulgare L.) Indicates a Role in the Regulation of Starch Synthesis
Source: Front Plant Sci. 2021 Dec 1;12:791584. doi: 10.3389/fpls.2021.791584 (PMC8672199; doi:10.3389/fpls.2021.791584)
Supplement: Supplementary file 6 [file Table_3.XLSX]

## Sheet: Sheet1
Table S3 Expression profiles for HvAP2/ERF genes at different developmental stages of eight tissues in barley.
Gene ID	Root	Root2	Shoot	Rachis	Senescing leaf	Tillers	Inflorescence1	Inflorescence2	Embryo	Palea	Epidermis	Grain (5 DPA)	Grain (15 DPA)
HvAP2-1	0.420378	3.87231	0	0	0	0	0	0	0.610986	0.0071464	0	0	0.121929
HvAP2-2	0.603428	2.29906	0	0	0	0	0.00616057	0	0.889015	0	0	0	0.226918
HvAP2-3	0.126367	0.530876	0	0.0626541	0	0	0.5219	0.507573	0.0850403	0.0136896	0.0278123	10.8594	0.3326
HvAP2-4	2.40842	13.2434	0.172952	3.50412	0	0.00850597	6.36954	6.1971	3.19376	0.327131	0.0408416	0.948898	1.74355
HvAP2-5	0.70174	4.03605	0	0	0	0	0.744731	0.286524	0.410525	0	0	0	0.199204
HvAP2-6	0.822862	3.93735	0	0	0	0	0	0	0.812874	0	0	0.031742	0.258179
HvAP2-7	2.5049	0.256479	0	0.00692547	0	0	2.4289	1.5111	4.65605	0.120106	0	0.0255935	0.806571
HvAP2-8	0.192491	5.3268e-08	0.0641003	0.712168	0	0.311917	29.3942	22.9861	1.37441	0	0	0	0.194351
HvAP2-9	0	0	0	0.0464717	0	0	2.24716	1.02141	0.136385	0	0	0	0.0234173
HvAP2-10	0.136385	0	0	0	0	0	0	0.0464717	2.24716	1.02141	0	0.0234173	0
HvAP2-11	4.01345	12.6587	5.91739	12.0316	9.30124	8.67249	9.71092	7.14402	5.56813	6.54147	4.54735	8.36706	3.24322
HvAP2-12	3.91534	11.3459	5.38066	20.1146	22.1372	14.9564	3.64131	6.65572	6.65224	19.2206	26.4474	6.38676	2.56533
HvAP2-13	0.705746	1.42777	0.852785	1.95594	0.0158726	0.186028	0.352636	0.5415	2.71103	0.548623	0.0585089	5.42151	1.50029
HvAP2-15	0.0283613	0	0	0	0	0	0.181061	0	0.0322893	0.103738	0	0	0
HvAP2-16	1.93392	1.89063	0.29704	10.0328	0.0809431	47.6091	0.20423	0.317803	0.895183	6.11998	0.121343	0.450771	0.124232
HvAP2-17	0	0.0124347	0	0.123904	0.0510698	0.00713187	0.0143477	0.470665	0.00832667	0.0118445	0.0132953	0	0.494405
HvAP2-18	4.20035	6.31586	8.6635	0	13.9504	3.38582	0.0986627	0.0850657	12.0133	0	31.2818	15.354	0.488558
HvAP2-19	2.11001	0.755616	0.747408	0.421215	0.296224	1.40497	3.64565	3.88966	2.8235	0.555057	1.56695	0.10422	0.287903
HvAP2-20	5.77362	17.0051	14.9747	25.5409	24.7296	18.8164	4.04355	13.26	10.5895	31.7777	26.7236	6.71915	2.01025
HvAP2-21	0	0	0	0	0	0	0	5.11797e-07	0	8.11967e-09	0	0.0841427	0
HvAP2-22	0	0	0	0	0	0	0	0.711489	0	0	0	0.248312	0
HvAP2-23	1.40625	0.641745	4.38956	1.2865	4.76132	1.6333	1.26429	1.52938	1.46598	1.37989	1.2298	4.32252	2.05773
HvAP2-24	0.0120684	0.0168897	0	0	0	0	0	0	0.439669	0	0	0.162711	0.0542441
HvAP2-25	0.048322	0.0668774	0.0500931	0.110262	0.122989	0.0695398	0.102966	0.682836	0.0258573	0.164274	0.116756	0.0544906	0.035525
HvAP2-26	0.048322	0.0668774	0.0500931	0.110262	0.122989	0.0695398	0.102966	0.682836	0.0258573	0.164274	0.116756	0.0544906	0.035525
HvAP2-27	0.104212	0.0878005	0.189898	0.109949	0.0830588	0.214284	0.211656	0.7471	0.0687093	0.0343513	0.184365	0.508508	0.191105
HvAP2-28	0	0	0	0	0	0	0	0	0	0	0	1.90791	0
HvAP2-29	0	0	0.038151	0	0.442524	0.0246319	0	0	0	0.0790598	0.424956	0	0
HvAP2-30	0	0	0.038151	0	0.442524	0.0246319	0	0	0	0.0790598	0.424956	0	0
HvDREB-1	0	0.536771	0	0.232756	0	0	0.155672	0.0267949	0	0.388729	0	0	0
HvDREB-2	0.0118662	0.0166734	0.0404285	0.105507	0	0.0779888	0.161921	0.0156002	0	0.500182	0.0449504	0.0187877	0
HvDREB-3	0	0	0.084737	0.583885	0.447458	0.673331	0.0728383	0	0.0365423	0.58766	0.560066	0.228156	0.0158047
HvDREB-4	0.0335797	0.2068	0	0	0	0.0363623	0.0451388	0	0	0.0266856	0	0	0
HvDREB-5	0.039936	1.86885	0	0.045582	0.038088	0.0562067	0	0	0	0.211191	0.0809152	0	0
HvDREB-6	0.319164	3.46839	0.335263	10.7032	1.22693	4.71107	0.223517	0.0199954	0.0702273	15.0795	3.39225	0.291183	0.00847503
HvDREB-7	0.769229	7.70494	0.413435	26.3634	0.57346	2.9052	0.26937	0.0205819	0.123783	33.1414	2.53343	0.40135	0.0193031
HvDREB-8	2.80561	12.6067	1.5159	15.883	4.86284	12.1306	0.373341	0.368129	0.380952	43.9947	15.0767	1.39357	1.27368
HvDREB-9	0.0249766	0	0	0.0656086	0	0	0	0.0793442	0.101436	0.126251	0.0693673	0	0
HvDREB-10	0.0138773	0	0.0190989	0.0352357	0	0.0136708	0	0.0167545	0.321384	0.0372737	0.0323707	0	0.0357042
HvDREB-11	0.402292	0.30736	1.01753	0.361869	0.795881	10.3071	0.460457	0.031438	0.903074	6.51076	1.92734	0.0421662	0.0769538
HvDREB-12	0.163943	0	2.97787	0	1.08049	3.97209	0.114048	0	1.41158	0.234348	12.6858	0.0632365	0.0528136
HvDREB-13	0.875863	0.103235	0.221637	0.0262633	0.031453	5.26922	0.333459	0.0353623	0.789191	0.0663226	0.252682	0	0.194953
HvDREB-14	0.131337	18.5448	0	35.8978	2.65521	16.4367	0.202175	0	0.158936	30.2636	18.8039	0.428708	0.0300195
HvDREB-15	0.06815	5.34008	0.216936	29.3751	0.250012	22.0725	0.242026	0	0.0295661	59.9154	7.09293	0.497838	0.0162216
HvDREB-16	0	0	0.084737	0.583885	0.447458	0.673331	0.0728383	0	0.0365423	0.58766	0.560066	0.228156	0.0158047
HvDREB-17	0.581914	1.27287	0.343275	0.929228	0.690309	0.948772	0.659268	1.36509	0.363033	0.916086	0.840955	0.305633	0.426587
HvDREB-18	0.210231	6.37378	0	19.2903	0	0.341076	0.0469576	0.0207295	0.0725819	11.294	0.914225	0.0261555	0.0565823
HvDREB-19	0.04114	0.312584	0.056265	0.372996	0	0.0132685	0	0.0576023	0.0584677	0.443794	0.129638	0.147177	0.0151451
HvDREB-20	0.0258935	4.13336	0.0504325	6.49932	0	12.0639	0	0	0.0169713	0.837144	1.65573	0	0.145482
HvDREB-21	1.17811	1.00709	1.18465	1.59997	0.00575783	11.3991	2.53077	1.52889	1.62228	3.57732	0.266178	0.012683	0.222651
HvDREB-22	0.563544	0.822906	0.617048	0.229413	0	8.23962	0.711311	0.223989	2.51098	0.808971	1.11535	0.0532522	0.0359592
HvDREB-23	0.763792	8.5036	1.69222	3.55716	0	10.2301	0.534172	0.707163	0.717688	0.8847	1.13097	0.347445	0.0175642
HvDREB-24	5.86159	19.3671	2.48715	12.5423	4.68436	19.9653	1.34695	2.70183	2.74056	30.4716	17.798	1.56908	0.582631
HvDREB-25	4.54854	2.73016	1.49184	6.42566	4.72616	4.46281	1.78503	1.82015	1.30796	7.71182	15.3094	2.97596	2.40327
HvDREB-26	1.10257	5.16817	0.110023	14.4205	0.0296274	1.27836	1.39677	0.339084	2.33707	12.7779	0.144002	0.636795	0.0416223
HvDREB-27	4.3086	79.0113	0.250339	10.8751	0.0193614	3.30014	0.96161	0.141691	3.67549	8.51892	1.86542	0.822512	5.24582
HvDREB-28	2.1231	13.0579	0.709654	9.39525	1.47909	8.41497	4.10695	0.821027	1.63596	23.8662	3.07691	10.3123	0.875119
HvDREB-29	30.2602	83.3579	17.8838	56.4255	44.2561	12.7019	59.6431	36.2094	68.9962	32.9128	34.8714	65.8692	10.9737
HvDREB-30	17.5817	53.6597	5.91565	14.7215	23.4722	7.66951	0.83268	1.64552	9.99407	16.3168	66.1011	3.54894	0.144739
HvDREB-31	27.696	62.5182	9.89365	183.992	72.502	91.5868	9.23571	1.66933	18.8588	126.93	175.728	22.4334	5.44361
HvDREB-32	7.0997	8.78435	3.08344	28.21	1.89125	30.2847	0.942379	1.1788	2.79992	7.23785	27.499	0.865563	0.0390538
HvDREB-33	2.21069	9.72346	0.441749	66.4817	3.38411	15.2479	0.794198	0.113375	0.442895	19.9057	12.662	1.05654	0.301332
HvDREB-34	2.58774	2.00802	1.26717	5.85195	1.54397	4.0639	0.0355907	0	0.728609	0.899909	0.576122	1.11932	0.258463
HvDREB-35	0.0410669	0.558009	0.263672	9.56792	0.298712	0.17027	0.233372	0.437806	0.221541	43.7717	4.61279	7.10249	0.537484
HvDREB-36	0.552599	1.08408	0.210891	1.18617	0.0304239	0.351447	2.99546	3.85636	0.617986	0.431796	0.202025	4.75149	0.346901
HvDREB-37	0.17701	0.177864	2.25247	5.83597	0.596509	5.03301	0.277877	0.54393	1.11013	1.74329	0.644949	10.9472	1.31173
HvDREB-38	0.766198	0.252061	3.91602	32.0867	0.0700066	0.417924	0.0486397	0.186585	2.08446	10.2222	0.112096	31.2414	1.5923
HvDREB-39	2.36154	6.52698	0.054742	0.796984	0	2.9756	3.32928	0.692387	16.9651	0	0.0276111	0	0.0229632
HvDREB-40	0.437115	0	0.125857	0	0.35987	0	0	0	0.0480435	0	0.553231	0	0
HvDREB-41	0.499158	0.0944065	0.235086	0.715686	0.512536	0.201426	0.525118	0.699598	0.206672	0.6495	0.467097	1.85528	0.242883
HvDREB-42	0.224962	0.0548439	0.0487268	0.108243	0.0604648	0.0290383	0	0	0.906568	0.0449195	0.00733437	0	0
HvDREB-43	0.839185	1.37953	0.242562	1.79353	0.366707	2.33084	0.263736	0.0970268	0.7559	2.19789	0.893972	1.71623	0.356615
HvDREB-44	0.048322	0.0668774	0.0500931	0.110262	0.122989	0.0695398	0.102966	0.682836	0.0258573	0.164274	0.116756	0.0544906	0.035525
HvDREB-46	2.36154	6.52698	0.054742	0.796984	0	2.9756	3.32928	0.692387	16.9651	0	0.0276111	0	0.0229632
HvDREB-47	0	4.26806	0	0.0325609	0	0	0.0270281	0	0.0648133	0	0	0	0
HvDREB-48	0.169858	18.8153	0	4.22181	0.0500843	0.0145711	0.0152455	0	0.204079	5.16849	0.764279	0	0
HvDREB-49	0.172974	17.8093	0.0428683	9.67173	0	0.116828	0.0304426	0	0	0.325289	1.16843	0.0505557	0
HvDREB-50	0	0	0.263471	0.872528	0	0.190659	0.0337847	0.0371193	0.308402	14.882	3.89924	0.0504737	0
HvDREB-51	1.22538	5.60839	0.778007	0.524813	0	0.0148992	0	0.0348547	1.04336	0	1.0712	0.0208719	0
HvDREB-52	0.0965282	1.32893	0.49694	2.53065	0.0602972	3.84751	1.42988	1.91292	0.505112	11.0106	0.791853	0.681829	0.02037
HvDREB-53	0.0965282	1.32893	0.49694	2.53065	0.0602972	3.84751	1.42988	1.91292	0.505112	11.0106	0.791853	0.681829	0.02037
HvDREB-54	2.27464	2.04516	0.622368	18.1689	0.0359627	5.97257	5.80852	1.14326	0.826963	14.6865	1.24103	0.733848	2.28899
HvDREB-55	0	0	0	0	0	0.0822975	0	0.0905933	0.126443	0	0	0	0
HvDREB-56	1.96865	2.67631	2.28263	11.4186	0.054023	5.39768	0.385887	0.467387	3.48361	5.82999	2.68682	6.01728	0.809692
HvDREB-57	0.43993	5.6381	0.540458	0.292131	0	1.99361	0.295894	0.0624252	0.822974	1.77852	0.239832	0.0214826	0.051379
HvERF-1	0.263728	0	0	0	0	0	0	0	0	0	0	0	0
HvERF-2	0.263728	0	0	0	0	0	0	0	0	0	0	0	0
HvERF-3	0.263728	0	0	0	0	0	0	0	0	0	0	0	0
HvERF-4	0.263728	0	0	0	0	0	0	0	0	0	0	0	0
HvERF-5	2.00737	3.53672	1.7608	0.656641	0.149564	3.66931	0.16323	0.206839	0.57717	0.103008	5.15176	0.16865	0.0850022
HvERF-6	1.21541	0	0	0	0	0	0	0	0.165146	0	0	0	0
HvERF-7	1.21541	0	0	0	0	0	0	0	0.165146	0	0	0	0
HvERF-8	1.58471	0.986153	0.897005	0.334651	0	0.0820397	0.039127	0.0845011	0.16941		20.7393	2.56871	2.95166
HvERF-9	1.21532	2.65559	0.374629	0.848545	0.541858	0.409923	0.169552	0.230419	0.185095	0.606373	0.447942	0.343725	0.110492
HvERF-10	0.914848	0.779514	1.49372	2.14033	0	2.73423	3.60146	0.891272	0.870206	0.308415	0.147022	0.359791	0.707267
HvERF-11	0.147022	0.914848	0.898717	2.73423	0.308415	0.779514	2.14033	3.60146	0.810077	0.839385	1.49372	0.891272	0.359791
HvERF-12	1.66238	5.04685	0.333106	2.58899	0.0342406	0.558579	4.61532	4.72919	2.43608	0.897467	1.93636	3.13885	0.332012
HvERF-14	0.0159051	0	0.139891	0	0.184789	0	0	0	0.727077	0	0.291774	0	0
HvERF-15	0	0	0	0	0	0	0	0	0	0	0	0	0
HvERF-16	4.65654	34.3948	2.1399	13.7852	3.26423	7.06439	3.72379	1.02487	6.59305	17.5486	22.2351	2.49769	1.5983
HvERF-17	0.966308	9.75333	6.27221	4.67979	7.78446	13.003	4.04871	0.216263	0.413633	5.36698	17.0966	1.46687	0.139197
HvERF-18	0.294866	2.16016	0.168715	1.12328	0.0174955	0.142738	0.038139	0	1.20745	19.8437	2.77585	0.100281	0.420406
HvERF-19	0.348392	0.0561637	0	0	0	0	0	0.0405637	1.77837	0	0	0.012539	0.0595928
HvERF-20	2.0406	0	0.0214806	0	0	0	0	0	0.521848	0	0	0.0980747	0.317472
HvERF-21	0.331095	0.290728	0	0.0178549	0	0.026974	0	0	0.322436	0	0	0	0
HvERF-22	1.19129	2.21036	0.929342	4.77494	2.57952	0.371774	6.80795	3.68157	3.67005	1.76846	2.16122	2.14284	0.679076
HvERF-23	16.3827	20.3968	19.1574	37.17	31.4181	48.7917	26.0849	31.8689	16.9409	35.9472	30.6919	21.1297	10.603
HvERF-24	1.14879	1.52812	0.189405	1.71495	0.010042	0.0174465	3.28659	2.12133	3.35005	0.294089	0	0.20311	0.0565157
HvERF-25	1.66238	5.04685	0.333106	2.58899	0.0342406	0.558579	4.61532	4.72919	2.43608	0.897467	1.93636	3.13885	0.332012
HvERF-26	0	0	0	0.02704	0	0	0	0	0	0	0	0	0
HvERF-27	0.897005	20.7393	0.16941	0.986153	0.0199759	1.58471	0.0820397	0.334651	0.131228	2.82139	1.16295	0.039127	0.0845011
HvERF-28	0.123441	11.4069	0.215543	1.75406	0.0656294	0.444769	0.20108	0.0600205	0.0299598	7.2217	1.73052	0.0501707	0.0965283
HvERF-29	0.112945	2.52607	0.10802	0.325051	0.0213874	0.0199324	0.188887	0.0665569	0	2.242	1.96186	0	0.043667
HvERF-30	2.89767	3.09891	1.18961	0.141603	0.578492	0.049953	1.34232	0.441197	1.49465	0.418321	1.21755	1.16184	0.984985
HvERF-31	3.00566	5.6291	0.729177	0.320613	0.566042	0.582213	0.0694043	2.34294	0.795353	0.254263	0.87462	0.164149	0.703913
HvERF-32	0.0685143	85.5866	0.227709	120.042	0.254163	11.163	10.9194	0.203831	0.63721	100.568	7.18656	1.13614	0.0458639
HvERF-33	0.0685143	85.5866	0.227709	120.042	0.254163	11.163	10.9194	0.203831	0.63721	100.568	7.18656	1.13614	0.0458639
HvERF-34	0.0441562	56.8873	0.124271	79.74	0.268002	3.47563	0.77557	0	0.23416	66.9688	6.93745	0.162587	0.024229
HvERF-35	0.0378766	12.689	0.012596	7.97401	0.0257876	0.0436428	0.037398	0	0.2769	13.2803	0.174486	0	0
HvERF-36	0.101082	40.1461	0.0660325	18.469	0.309175	0.101433	1.04957	0.0130687	0.295216	71.6837	4.26351	0.386747	0.542236
HvERF-37	0	1.81992	0	0.577506	0.0279691	0	0	0	0.026512	2.68422	0	0	0
HvERF-38	0.848004	1.03291	0.875163	4.14095	0.169797	0.417387	6.4655	8.15662	2.21251	0.848768	0.0449359	4.41974	1.9795
HvERF-39	0.166404	2.23864	0.0613109	0.79169	0	0.0410822	0.0252555	0.0979171	0.2909	2.89521	0.433046	0.144665	0.0973674
HvERF-40	0.166404	2.23864	0.0613109	0.79169	0	0.0410822	0.0252555	0.0979171	0.2909	2.89521	0.433046	0.144665	0.0973674
HvERF-41	0.166404	2.23864	0.0613109	0.79169	0	0.0410822	0.0252555	0.0979171	0.2909	2.89521	0.433046	0.144665	0.0973674
HvERF-42	0.166404	2.23864	0.0613109	0.79169	0	0.0410822	0.0252555	0.0979171	0.2909	2.89521	0.433046	0.144665	0.0973674
HvERF-43	0.166404	2.23864	0.0613109	0.79169	0	0.0410822	0.0252555	0.0979171	0.2909	2.89521	0.433046	0.144665	0.0973674
HvERF-44	0.166404	2.23864	0.0613109	0.79169	0	0.0410822	0.0252555	0.0979171	0.2909	2.89521	0.433046	0.144665	0.0973674
HvERF-45	0.166404	2.23864	0.0613109	0.79169	0	0.0410822	0.0252555	0.0979171	0.2909	2.89521	0.433046	0.144665	0.0973674
HvERF-46	0.166404	2.23864	0.0613109	0.79169	0	0.0410822	0.0252555	0.0979171	0.2909	2.89521	0.433046	0.144665	0.0973674
HvERF-47	0.166404	2.23864	0.0613109	0.79169	0	0.0410822	0.0252555	0.0979171	0.2909	2.89521	0.433046	0.144665	0.0973674
HvERF-48	0.166404	2.23864	0.0613109	0.79169	0	0.0410822	0.0252555	0.0979171	0.2909	2.89521	0.433046	0.144665	0.0973674
HvERF-49	0.166404	2.23864	0.0613109	0.79169	0	0.0410822	0.0252555	0.0979171	0.2909	2.89521	0.433046	0.144665	0.0973674
HvERF-50	0.166404	2.23864	0.0613109	0.79169	0	0.0410822	0.0252555	0.0979171	0.2909	2.89521	0.433046	0.144665	0.0973674
HvERF-51	0.166404	2.23864	0.0613109	0.79169	0	0.0410822	0.0252555	0.0979171	0.2909	2.89521	0.433046	0.144665	0.0973674
HvERF-52	0.166404	2.23864	0.0613109	0.79169	0	0.0410822	0.0252555	0.0979171	0.2909	2.89521	0.433046	0.144665	0.0973674
HvERF-53	18.384	29.7026	16.7318	45.8889	19.868	54.5974	7.00297	11.1812	10.06	50.4892	73.3401	5.19786	0.536638
HvERF-54	94.6624	163.168	34.8282	133.094	3.39563	77.5964	46.8053	66.9942	120.59	128.816	34.3256	168.177	178.641
HvERF-55	8.45719	6.08521	0.0632936	2.83485	0	0	0.297084	0.0649573	0.341193	1.81862	0.0833427	6.19258	18.9485
HvERF-56	29.0477	19.9604	4.27077	0.456341	0.376957	5.34107	0.879592	0.188483	15.7916	10.666	1.69561	0.805381	0.395372
HvERF-57	12.7041	8.47226	0.0192046	7.12056	0	0.116055	1.20849	0.291832	2.58392	1.00111	0.054146	2.42302	3.41074
HvERF-58	1.56142	25.0866	0.0242202	13.5252	0	0.155557	1.51693	0.109115	1.21223	9.28305	0.113385	1.76736	15.9816
HvERF-59	0	0	0	0	0	0	0	0.330755	0	0	0	2.81945	0.0334857
HvERF-60	0	0	0	0	0	0	0	0.330755	0	0	0	2.81945	0.0334857
HvERF-61	0	0	0	0	0	0	0	0.539082	0	0	0	3.68872	0.0329496
HvERF-62	0	0	0	0	0	0	0	0.188945	0	0	0	3.22373	0.0169955
HvERF-63	0	0	0	0	0	0	0	0.330755	0	0	0	2.81945	0.0334857
HvERF-64	5.63112e-09	0	7.35427e-09	0.549792	0	5.72247e-10	9.37646e-07	2.33758e-09	1.00733e-06	0	0	8.01934e-09	9.03399e-08
HvERF-65	0	0	0	0	0	0.0480348	0	0.0202636	0.186225	0	0	105.846	36.4599
HvERF-66	39.9757	123.044	16.6343	67.9835	13.7263	70.5102	34.5213	25.1561	48.6867	67.297	26.0886	81.307	23.5178
HvERF-67	0.12833	0.0228427	0.0703443	0	0	0.374587	0	0.0485677	0.0945423	0	0	3.98885	0.0218634
HvERF-68	0.12833	0.0228427	0.0703443	0	0	0.374587	0	0.0485677	0.0945423	0.142664	0	3.98885	0.0218634
HvERF-69	3.09662	16.2516	2.43832	32.6532	10.8595	6.29249	7.04103	5.89757	3.4329	23.1343	10.8541	3.93041	2.23588
HvERF-70	1.40625	0.641745	4.38956	1.2865	4.76132	1.6333	1.26429	1.52938	1.46598	1.37989	1.2298	4.32252	2.05773
HvERF-71	0.0120684	0.0168897	0	0	0	0	0	0	0.439669	0	0	0	0.494405
HvERF-72	0	0.234546	0	0	0	0	0	0	0	0	0	4.72299	14.0428
HvERF-73	16.6741	122.756	9.61935	244.725	16.1609	119.287	13.6724	0.947029	4.24429	275.785	70.9124	17.9448	7.24248
HvERF-74	0	0.009957	0	0.465731	0.597688	0.068367	0	0	0	0	0.625814	0.189095	0.101897
HvERF-75	0.0367339	0	0.36107	0	0	0	0.0601777	0.0153176	0	0	0.107488	0.126595	0.0457847
HvERF-76	3.71372	12.9447	1.25077	3.98908	0.904718	10.4389	1.84412	0.355855	1.9092	2.50699	2.58027	0.806194	0.29096
HvERF-77	0.846748	1.3889	0.0758973	0.230775	0	0.268588	0.838347	0.158567	1.66947	0.156991	0.0301402	0	0
HvERF-78	0.73967	0.637048	0	0	0	0	1.31916	0.4001	0.399999	0	0	0	0
HvERF-79	1.65525	9.01592	1.81625	5.90124	6.53733	11.4208	0.893012	0.569531	1.81021	7.2493	4.44305	1.2301	0.16396
HvERF-80	8.49241	41.079	5.37138	80.7427	10.1327	55.2525	6.25361	2.07188	6.10277	83.5325	22.0607	7.94057	1.78275
HvERF-81	0	0.110037	0.115692	0	0	0	0	0	0	0.057386	6.0013e-10	0	0
HvERF-82	0.34216	1.58725	0.194425	1.7831	0	0.767758	2.0541	0.980888	0.180163	5.22798	0.220429	0.240601	0.0928994
HvERF-83	0.129706	0.268693	0	0.806998	0	0.100854	2.05495	2.5141	0.0862302	0.200201	0.0304867	0	0.013545
HvERF-84	0.68593	1.79662	0.280151	0	0.0181945	0	0.0717385	0	0.0845759	0.0358273	0.0772288	0	0
HvERF-85	0.0576033	0.0746306	0	2.8423	0	0.0620108	2.13492e-08	0.000298152	1.47286e-09	0.0906625	0.0255279	0.345948	0.11869
HvRAV-1	5.92048	5.11009	0.175886	0	0.562809	0	0.0161513	0	0.532288	0	0.0309614	0.0250501	3.90554
HvRAV-2	5.26475	4.393	0.585033	0.0191715	1.07039	0.346317	1.05112	0.0429582	0.918925	0.0137235	1.02408	0	0.087817
HvRAV-3	5.26475	4.393	0.585033	0.0191715	1.07039	0.346317	1.05112	0.0429582	0.918925	0.0137235	1.02408	0	0.087817
HvRAV-4	0.264513	0.17306	0.0859615	0.420971	0	0.50177	0.557297	0.106997	0.449655	0.0200463	0.385887	0.244433	0
HvRAV-5	0.752488	17.1066	1.36592	0.563286	17.705	0.53683	1.04604	0.710426	0.578814	1.27141	0.786566	0.0909025	0.108058
HvRAV-6	0.281933	4.23789	0.507345	1.48329	1.18753	0.310932	1.70214	0.515824	0.429535	2.82141	0.884522	0.428695	0.381436
HvRAV-7	0.0222241	0.128615	0	0.768827	0	0.0778061	0.265241	0.736448	0	0.373163	0.0257418	0.0522855	0.117281
HvRAV-8	0.293036	0.0478527	0.0374353	0	0	0	0.148801	0.0834633	0.317806	0.0304826	0.056836	0	0.141845
HvRAV-9	1.38386	4.66012	2.44163	0.950019	9.65793	3.69188	0.522354	0.923197	0.437386	0.296648	6.4843	0.167627	0.0513519
